# Supplementary material for: LRIG1 controls proliferation of adult neural stem cells by facilitating TGFβ and BMP signalling pathways
Source: Commun Biol. 2024 Jul 10;7:845. doi: 10.1038/s42003-024-06524-8 (PMC11237139; doi:10.1038/s42003-024-06524-8)
Supplement: Supplementary file 3 — Supplementary Data 1 [file 42003_2024_6524_MOESM3_ESM.xlsx]

## Sheet: Ouzikov_Edwards_Supplemental_Ta
Supplementary Data 1: Table of differentially expressed genes comparing WT to Lrig1 KO mice with adjusted p-value < 0.1.
	gene_symbol	gene_ids	gene_ids_version	baseMean	log2FoldChange	lfcSE	stat	pvalue	padj
1	Lrig1	ENSMUSG00000030029	ENSMUSG00000030029.15	1028.51	-3.44856	0.163191	-21.132	4.04E-99	7.60E-95
2	Gm43079	ENSMUSG00000105055	ENSMUSG00000105055.2	31	-8.46748	1.09262	-7.74971	9.21E-15	8.66E-11
3	Gm13370	ENSMUSG00000084383	ENSMUSG00000084383.2	60.5922	23.4471	3.53406	6.63461	3.25E-11	2.04E-07
4	Nsmf	ENSMUSG00000006476	ENSMUSG00000006476.20	16216.2	-0.455839	0.0706471	-6.45234	1.10E-10	5.18E-07
5	Gm7292	ENSMUSG00000104222	ENSMUSG00000104222.2	2665.19	-8.66851	1.38672	-6.25108	4.08E-10	1.53E-06
6	Id3	ENSMUSG00000007872	ENSMUSG00000007872.4	928.164	-0.957293	0.156918	-6.10058	1.06E-09	3.31E-06
7	Cck	ENSMUSG00000032532	ENSMUSG00000032532.8	3686.24	-1.63316	0.269205	-6.06661	1.31E-09	3.51E-06
8	Ahcyl	ENSMUSG00000048087	ENSMUSG00000048087.7	1993.7	-12.4324	2.08814	-5.95382	2.62E-09	6.16E-06
9	Gm8203	ENSMUSG00000101878	ENSMUSG00000101878.2	10.9332	-20.9677	3.57828	-5.85971	4.64E-09	9.69E-06
10	Gm49358	ENSMUSG00000112743	ENSMUSG00000112743.2	9.28695	-20.7554	3.57857	-5.79992	6.63E-09	1.17E-05
11	Gm10297	ENSMUSG00000109222	ENSMUSG00000109222.2	9.15797	-20.7357	3.5786	-5.79437	6.86E-09	1.17E-05
12	Nts	ENSMUSG00000019890	ENSMUSG00000019890.5	932.619	1.89203	0.339291	5.57642	2.46E-08	3.85E-05
13	Igsf21	ENSMUSG00000040972	ENSMUSG00000040972.9	2526.29	-0.477505	0.0867705	-5.50308	3.73E-08	5.40E-05
14	Bsn	ENSMUSG00000032589	ENSMUSG00000032589.15	13220.4	-0.534449	0.102648	-5.20662	1.92E-07	0.000258454
15	Ppp1r17	ENSMUSG00000002930	ENSMUSG00000002930.7	27.6023	3.49255	0.708148	4.93195	8.14E-07	0.00102118
16	Pcnx2	ENSMUSG00000060212	ENSMUSG00000060212.14	4471.83	-0.484387	0.0989704	-4.89426	9.87E-07	0.00116036
17	Nptx2	ENSMUSG00000059991	ENSMUSG00000059991.8	2100.35	-0.582022	0.1197	-4.86234	1.16E-06	0.00128171
18	Brs3	ENSMUSG00000031130	ENSMUSG00000031130.4	76.7769	2.46042	0.507162	4.85136	1.23E-06	0.00128171
19	Dkk3	ENSMUSG00000030772	ENSMUSG00000030772.7	9478.44	-0.804178	0.167376	-4.80462	1.55E-06	0.00146565
20	Slc5a7	ENSMUSG00000023945	ENSMUSG00000023945.8	2677.05	0.765355	0.159328	4.80365	1.56E-06	0.00146565
21	Scn5a	ENSMUSG00000032511	ENSMUSG00000032511.18	554.782	1.57875	0.333503	4.73383	2.20E-06	0.00197395
22	Arhgap6	ENSMUSG00000031355	ENSMUSG00000031355.17	1074.61	0.903924	0.192452	4.69687	2.64E-06	0.00225928
23	Clec3b	ENSMUSG00000025784	ENSMUSG00000025784.6	106.837	1.27524	0.273626	4.66052	3.15E-06	0.0025802
24	Id2	ENSMUSG00000020644	ENSMUSG00000020644.10	3218.29	-0.776196	0.168248	-4.6134	3.96E-06	0.00310547
25	Emx1	ENSMUSG00000033726	ENSMUSG00000033726.9	215.993	-1.80235	0.394956	-4.56342	5.03E-06	0.00378757
26	Sptbn2	ENSMUSG00000067889	ENSMUSG00000067889.8	54373.5	-0.504391	0.111009	-4.5437	5.53E-06	0.00397662
27	Gabrg1	ENSMUSG00000001260	ENSMUSG00000001260.11	3089.34	0.698819	0.154027	4.53698	5.71E-06	0.00397662
28	Lcat	ENSMUSG00000035237	ENSMUSG00000035237.8	461.385	-0.778156	0.173332	-4.48941	7.14E-06	0.00479919
29	Islr2	ENSMUSG00000051243	ENSMUSG00000051243.15	5547.62	-0.336472	0.0754958	-4.45683	8.32E-06	0.00528789
30	Stk32b	ENSMUSG00000029123	ENSMUSG00000029123.9	284.537	1.27615	0.286523	4.45393	8.43E-06	0.00528789
31	Sv2b	ENSMUSG00000053025	ENSMUSG00000053025.14	16650.2	-0.663894	0.149463	-4.44186	8.92E-06	0.00536688
32	Npy2r	ENSMUSG00000028004	ENSMUSG00000028004.13	867.927	1.19846	0.270349	4.43302	9.29E-06	0.00536688
33	Slc18a2	ENSMUSG00000025094	ENSMUSG00000025094.9	117.592	1.81628	0.409974	4.43023	9.41E-06	0.00536688
34	Camk2a	ENSMUSG00000024617	ENSMUSG00000024617.17	163308	-0.491483	0.111264	-4.41728	9.99E-06	0.00553102
35	Klhl1	ENSMUSG00000022076	ENSMUSG00000022076.11	771.531	0.44043	0.100522	4.38144	1.18E-05	0.0063377
38	Gm42429	ENSMUSG00000105373	ENSMUSG00000105373.2	66.274	-6.85996	1.57832	-4.34636	1.38E-05	0.0068535
37	Ankfn1	ENSMUSG00000047773	ENSMUSG00000047773.16	260.393	1.26738	0.291451	4.34851	1.37E-05	0.0068535
36	Peg10	ENSMUSG00000092035	ENSMUSG00000092035.9	6680.37	1.29157	0.296837	4.35109	1.35E-05	0.0068535
39	Kcnb1	ENSMUSG00000050556	ENSMUSG00000050556.10	10995.6	-0.473578	0.109704	-4.31688	1.58E-05	0.00763466
40	Epop	ENSMUSG00000043439	ENSMUSG00000043439.6	1649.9	-1.11505	0.259841	-4.29129	1.78E-05	0.00825465
41	Gm14204	ENSMUSG00000086496	ENSMUSG00000086496.2	667.58	0.577414	0.134642	4.28851	1.80E-05	0.00825465
42	Gm34583	ENSMUSG00000107272	ENSMUSG00000107272.2	86.0967	-1.28549	0.301265	-4.26696	1.98E-05	0.00887679
49	Gm20458	ENSMUSG00000090996	ENSMUSG00000090996.2	238.349	-1.87115	0.442678	-4.22688	2.37E-05	0.00909847
48	Vxn	ENSMUSG00000067879	ENSMUSG00000067879.4	8229.06	-1.07572	0.254438	-4.22785	2.36E-05	0.00909847
46	Adcy1	ENSMUSG00000020431	ENSMUSG00000020431.6	17462.2	-0.717145	0.169215	-4.23808	2.25E-05	0.00909847
47	Cckbr	ENSMUSG00000030898	ENSMUSG00000030898.16	1094.84	-0.679841	0.160763	-4.22883	2.35E-05	0.00909847
43	Gm17916	ENSMUSG00000100515	ENSMUSG00000100515.7	58.8341	1.33349	0.313519	4.2533	2.11E-05	0.00909847
45	Magel2	ENSMUSG00000056972	ENSMUSG00000056972.7	334.144	1.7947	0.423347	4.23931	2.24E-05	0.00909847
44	Cnga3	ENSMUSG00000026114	ENSMUSG00000026114.15	56.0475	2.43993	0.574863	4.24438	2.19E-05	0.00909847
50	Extl1	ENSMUSG00000028838	ENSMUSG00000028838.12	2373.25	-0.63382	0.150296	-4.21715	2.47E-05	0.00930997
51	Cyth2	ENSMUSG00000003269	ENSMUSG00000003269.18	3273.7	-0.380321	0.0903072	-4.21141	2.54E-05	0.00936258
53	Plin3	ENSMUSG00000024197	ENSMUSG00000024197.11	1127	-0.526538	0.125416	-4.19834	2.69E-05	0.00954523
52	Spsb1	ENSMUSG00000039911	ENSMUSG00000039911.14	644.424	-0.480064	0.114268	-4.2012	2.66E-05	0.00954523
54	Khdrbs3	ENSMUSG00000022332	ENSMUSG00000022332.9	4526.12	-0.648899	0.154948	-4.18785	2.82E-05	0.00981189
55	Cdh12	ENSMUSG00000040452	ENSMUSG00000040452.10	486.356	-0.622161	0.148864	-4.1794	2.92E-05	0.00999862
56	C230057M02Rik	ENSMUSG00000110523	ENSMUSG00000110523.2	171.296	-0.737534	0.177078	-4.16503	3.11E-05	0.0102976
58	Fabp7	ENSMUSG00000019874	ENSMUSG00000019874.12	1874.73	0.614151	0.147612	4.16058	3.17E-05	0.0102976
57	Zcchc12	ENSMUSG00000036699	ENSMUSG00000036699.13	10411	0.849511	0.204036	4.16354	3.13E-05	0.0102976
59	Prdm12	ENSMUSG00000079466	ENSMUSG00000079466.3	53.2409	3.51717	0.846186	4.15649	3.23E-05	0.0103058
60	4921525O09Rik	ENSMUSG00000113211	ENSMUSG00000113211.2	44.4982	2.81507	0.680997	4.13375	3.57E-05	0.0111917
61	Cplx3	ENSMUSG00000039714	ENSMUSG00000039714.10	449.262	-1.58509	0.384953	-4.11761	3.83E-05	0.0118078
62	Fmnl1	ENSMUSG00000055805	ENSMUSG00000055805.16	3487.85	-0.463487	0.113917	-4.06863	4.73E-05	0.0143509
63	Fstl5	ENSMUSG00000034098	ENSMUSG00000034098.15	2533.94	0.526517	0.129694	4.05968	4.91E-05	0.0145492
64	Isoc1	ENSMUSG00000024601	ENSMUSG00000024601.10	3216.77	0.554057	0.136534	4.05802	4.95E-05	0.0145492
65	Nxph3	ENSMUSG00000046719	ENSMUSG00000046719.8	901.849	-1.26775	0.313008	-4.05022	5.12E-05	0.0148113
67	Cemip	ENSMUSG00000052353	ENSMUSG00000052353.14	290.374	-0.828993	0.205504	-4.03395	5.48E-05	0.0154024
66	Tmem132a	ENSMUSG00000024736	ENSMUSG00000024736.16	12777.8	-0.438632	0.108715	-4.03469	5.47E-05	0.0154024
68	Nnt	ENSMUSG00000025453	ENSMUSG00000025453.19	873.357	0.508117	0.126085	4.02995	5.58E-05	0.0154361
69	Ecel1	ENSMUSG00000026247	ENSMUSG00000026247.14	3527.9	0.996445	0.248299	4.01308	5.99E-05	0.0163422
70	Arhgap25	ENSMUSG00000030047	ENSMUSG00000030047.15	189.25	-0.889862	0.222627	-3.99709	6.41E-05	0.0172361
72	Kalrn	ENSMUSG00000061751	ENSMUSG00000061751.17	16666.5	-0.566668	0.142757	-3.96947	7.20E-05	0.0188232
71	Gm53013	ENSMUSG00000118604	ENSMUSG00000118604.2	299.359	0.95318	0.240121	3.96958	7.20E-05	0.0188232
73	Mlip	ENSMUSG00000032355	ENSMUSG00000032355.17	721.468	-0.697773	0.176628	-3.95051	7.80E-05	0.0200995
75	Dtl	ENSMUSG00000037474	ENSMUSG00000037474.14	251.898	-0.715071	0.181497	-3.93985	8.15E-05	0.020185
76	Scn9a	ENSMUSG00000075316	ENSMUSG00000075316.12	242.698	1.42681	0.362148	3.93985	8.15E-05	0.020185
74	Gm14409	ENSMUSG00000078869	ENSMUSG00000078869.3	8.63153	3.73421	0.947742	3.94012	8.14E-05	0.020185
77	A930005H10Rik	ENSMUSG00000054426	ENSMUSG00000054426.12	540.349	1.07149	0.274715	3.90036	9.61E-05	0.0234701
79	Col6a4	ENSMUSG00000032572	ENSMUSG00000032572.10	58.4465	-1.56406	0.402583	-3.88506	0.000102303	0.0243649
78	Ttc9b	ENSMUSG00000007944	ENSMUSG00000007944.9	3194.74	-0.584843	0.150534	-3.88512	0.00010228	0.0243649
80	Kcnq4	ENSMUSG00000028631	ENSMUSG00000028631.8	152.596	-0.860064	0.221755	-3.87845	0.000105124	0.0244971
81	Acap3	ENSMUSG00000029033	ENSMUSG00000029033.17	5803.13	-0.408867	0.105442	-3.87765	0.000105471	0.0244971
82	Gbx1	ENSMUSG00000067724	ENSMUSG00000067724.6	267.713	1.40615	0.362906	3.87468	0.000106764	0.0244971
85	Gpd1	ENSMUSG00000023019	ENSMUSG00000023019.13	4512.82	-0.464406	0.120285	-3.86089	0.000112976	0.0246394
86	Dact2	ENSMUSG00000048826	ENSMUSG00000048826.8	3563.44	-0.420723	0.109058	-3.85781	0.00011441	0.0246394
89	Fscn1	ENSMUSG00000029581	ENSMUSG00000029581.15	15063.8	-0.383992	0.0996536	-3.85327	0.000116551	0.0246394
87	Mgat4c	ENSMUSG00000019888	ENSMUSG00000019888.17	671.631	0.481694	0.124971	3.85444	0.000115996	0.0246394
84	Ece2	ENSMUSG00000022842	ENSMUSG00000022842.19	1667.73	0.634396	0.164245	3.86251	0.000112228	0.0246394
83	Sntb1	ENSMUSG00000060429	ENSMUSG00000060429.13	356.363	0.729893	0.188596	3.87015	0.000108769	0.0246394
88	Glp1r	ENSMUSG00000024027	ENSMUSG00000024027.9	286.155	1.50232	0.389771	3.85435	0.000116036	0.0246394
90	Trp53inp2	ENSMUSG00000038375	ENSMUSG00000038375.16	11169.3	-0.290477	0.0754496	-3.84995	0.000118142	0.0246983
91	Sort1	ENSMUSG00000068747	ENSMUSG00000068747.15	25547.5	-0.341017	0.0886482	-3.84686	0.000119641	0.0247368
92	Clcnka	ENSMUSG00000033770	ENSMUSG00000033770.14	14.6847	-2.8305	0.738594	-3.83228	0.00012696	0.0258494
93	Ephb6	ENSMUSG00000029869	ENSMUSG00000029869.8	4120.11	-0.62557	0.163304	-3.83072	0.00012777	0.0258494
94	Zeb2	ENSMUSG00000026872	ENSMUSG00000026872.19	4917.98	-0.444049	0.116086	-3.82517	0.000130682	0.0261572
95	Smim17	ENSMUSG00000093536	ENSMUSG00000093536.8	1118.68	0.508306	0.133082	3.81951	0.000133719	0.0263598
96	Ddc	ENSMUSG00000020182	ENSMUSG00000020182.17	610.537	0.655691	0.171733	3.81808	0.000134496	0.0263598
97	Elp4	ENSMUSG00000027167	ENSMUSG00000027167.12	903.674	0.358393	0.0940376	3.81117	0.000138311	0.0268281
98	Slc10a4	ENSMUSG00000029219	ENSMUSG00000029219.11	1180.39	0.887592	0.234882	3.77889	0.000157532	0.0302444
99	Nwd2	ENSMUSG00000090061	ENSMUSG00000090061.10	754.572	-1.05965	0.281202	-3.76829	0.000164372	0.0309629
100	D430041D05Rik	ENSMUSG00000068373	ENSMUSG00000068373.16	8502.66	-0.389987	0.1035	-3.76799	0.000164565	0.0309629
101	Hemk1	ENSMUSG00000032579	ENSMUSG00000032579.15	376.117	0.623262	0.165567	3.7644	0.000166946	0.0310999
102	Lhx2	ENSMUSG00000000247	ENSMUSG00000000247.12	2314.94	-0.571744	0.152002	-3.76142	0.000168954	0.0311654
104	Dgkz	ENSMUSG00000040479	ENSMUSG00000040479.13	12986.3	-0.648291	0.172606	-3.75591	0.000172712	0.031246
103	Trf	ENSMUSG00000032554	ENSMUSG00000032554.16	19950.3	-0.351729	0.0936014	-3.75773	0.000171458	0.031246
105	Krt1	ENSMUSG00000046834	ENSMUSG00000046834.8	232.777	0.878438	0.23424	3.75017	0.000176718	0.0316662
107	Bmp3	ENSMUSG00000029335	ENSMUSG00000029335.6	432.783	-1.44149	0.385329	-3.74092	0.000183345	0.0322396
106	Slc7a8	ENSMUSG00000022180	ENSMUSG00000022180.8	2873.08	-0.370177	0.0989117	-3.7425	0.000182197	0.0322396
108	Prkcg	ENSMUSG00000078816	ENSMUSG00000078816.11	11155.9	-0.401267	0.10738	-3.73688	0.000186318	0.032459
109	Dkkl1	ENSMUSG00000030792	ENSMUSG00000030792.9	248.514	-1.53643	0.411467	-3.73404	0.000188434	0.0325265
110	Lbhd2	ENSMUSG00000087075	ENSMUSG00000087075.3	83.0396	2.23918	0.601991	3.71962	0.000199519	0.0341269
111	Gpr101	ENSMUSG00000036357	ENSMUSG00000036357.6	1052.47	1.93011	0.519809	3.71311	0.000204728	0.0347024
112	Vat1l	ENSMUSG00000046844	ENSMUSG00000046844.7	9765.5	0.810833	0.218791	3.70597	0.000210583	0.035376
113	Cckar	ENSMUSG00000029193	ENSMUSG00000029193.8	70.9842	2.3588	0.637244	3.70156	0.000214276	0.0356779
114	Myh3	ENSMUSG00000020908	ENSMUSG00000020908.15	67.7433	-1.83907	0.497567	-3.69612	0.000218916	0.0361307
115	Magee2	ENSMUSG00000031224	ENSMUSG00000031224.7	591.419	0.672279	0.18281	3.67748	0.000235548	0.038283
116	Clic6	ENSMUSG00000022949	ENSMUSG00000022949.10	1389.53	0.771268	0.209757	3.67696	0.000236026	0.038283
117	Tmem40	ENSMUSG00000059900	ENSMUSG00000059900.15	50.0082	-1.69262	0.460701	-3.67401	0.000238772	0.0383974
118	Ahi1	ENSMUSG00000019986	ENSMUSG00000019986.18	16172.1	0.813827	0.2217	3.67084	0.000241754	0.0385474
120	Rap1gap2	ENSMUSG00000038807	ENSMUSG00000038807.20	8395.43	-0.578461	0.157864	-3.6643	0.00024802	0.0388875
119	Tmem255a	ENSMUSG00000036502	ENSMUSG00000036502.15	1928.88	1.07322	0.292875	3.66445	0.000247872	0.0388875
121	Igfbp6	ENSMUSG00000023046	ENSMUSG00000023046.7	915.819	-0.812507	0.222023	-3.65956	0.00025265	0.039286
122	Stac	ENSMUSG00000032502	ENSMUSG00000032502.9	105.584	1.25975	0.345009	3.65135	0.000260864	0.0402307
123	Mrc2	ENSMUSG00000020695	ENSMUSG00000020695.15	224.752	-0.781326	0.214421	-3.64388	0.00026856	0.0408948
124	Trank1	ENSMUSG00000062296	ENSMUSG00000062296.9	2124.17	0.571848	0.156973	3.64296	0.000269517	0.0408948
125	Hivep2	ENSMUSG00000015501	ENSMUSG00000015501.11	12504.1	-0.427367	0.117423	-3.63956	0.000273099	0.0411069
126	Smyd1	ENSMUSG00000055027	ENSMUSG00000055027.18	195.244	1.22634	0.337339	3.63533	0.000277629	0.0414571
127	Rab9b	ENSMUSG00000043463	ENSMUSG00000043463.7	2793.29	0.497531	0.136974	3.6323	0.000280903	0.0416156
128	Fhl2	ENSMUSG00000008136	ENSMUSG00000008136.15	698.018	-0.778503	0.214466	-3.62995	0.000283473	0.0416682
129	Pi4ka	ENSMUSG00000041720	ENSMUSG00000041720.15	15908	-0.323881	0.0892928	-3.62718	0.000286532	0.0417915
131	Poc1a	ENSMUSG00000023345	ENSMUSG00000023345.18	309.052	-1.20951	0.334772	-3.61293	0.000302757	0.0434838
130	Large1	ENSMUSG00000004383	ENSMUSG00000004383.19	7454.02	-0.354712	0.09814	-3.61434	0.000301112	0.0434838
134	Slc17a7	ENSMUSG00000070570	ENSMUSG00000070570.6	20619.8	-2.78654	0.77577	-3.59197	0.000328184	0.0460804
132	Inpp5d	ENSMUSG00000026288	ENSMUSG00000026288.15	844.444	-0.401813	0.111744	-3.59583	0.000323363	0.0460804
133	Th	ENSMUSG00000000214	ENSMUSG00000000214.12	391.443	0.793504	0.220799	3.59379	0.000325901	0.0460804
135	AI606473	ENSMUSG00000093738	ENSMUSG00000093738.3	167.919	1.37607	0.384142	3.58218	0.000340737	0.0474887
136	Pmel	ENSMUSG00000025359	ENSMUSG00000025359.11	40.1468	1.23515	0.345525	3.57471	0.000350623	0.0485071
140	Zfp568	ENSMUSG00000074221	ENSMUSG00000074221.13	131.515	-0.826734	0.232189	-3.56061	0.000369994	0.0497246
139	Il17ra	ENSMUSG00000002897	ENSMUSG00000002897.6	510.002	-0.696999	0.195709	-3.5614	0.000368885	0.0497246
137	Cobl	ENSMUSG00000020173	ENSMUSG00000020173.18	5326.15	-0.445525	0.124976	-3.56488	0.000364027	0.0497246
138	Mrap2	ENSMUSG00000042761	ENSMUSG00000042761.15	633.521	1.0256	0.28779	3.56371	0.000365646	0.0497246
141	Brinp3	ENSMUSG00000035131	ENSMUSG00000035131.15	1623.47	0.417727	0.117443	3.55685	0.000375324	0.0500832
142	Slc29a1	ENSMUSG00000023942	ENSMUSG00000023942.16	882.291	0.353161	0.0993431	3.55496	0.000378037	0.0500898
143	Ifrd1	ENSMUSG00000001627	ENSMUSG00000001627.13	1348.07	-0.432938	0.1219	-3.5516	0.000382903	0.0503798
144	Flvcr1	ENSMUSG00000066595	ENSMUSG00000066595.10	335.988	0.511532	0.144174	3.54802	0.000388134	0.0507135
145	Polk	ENSMUSG00000021668	ENSMUSG00000021668.16	514.481	0.384167	0.108398	3.54403	0.000394058	0.0511325
146	Rtl5	ENSMUSG00000049191	ENSMUSG00000049191.13	2027	0.639522	0.180785	3.53746	0.00040399	0.0520621
149	Neurod2	ENSMUSG00000038255	ENSMUSG00000038255.7	1134.38	-2.50754	0.710675	-3.52839	0.000418094	0.0527949
147	Myl4	ENSMUSG00000061086	ENSMUSG00000061086.13	152.31	-1.18973	0.337027	-3.53008	0.000415436	0.0527949
148	Pcp2	ENSMUSG00000004630	ENSMUSG00000004630.19	11.4352	4.90597	1.3902	3.52898	0.000417169	0.0527949
150	Zyx	ENSMUSG00000029860	ENSMUSG00000029860.17	1242.53	-0.579969	0.16446	-3.5265	0.000421089	0.0528187
151	Pou6f1	ENSMUSG00000009739	ENSMUSG00000009739.18	4830.82	-0.334645	0.0950198	-3.52185	0.000428546	0.053398
152	Cwh43	ENSMUSG00000029154	ENSMUSG00000029154.14	51.7342	-1.32261	0.376068	-3.51695	0.000436537	0.0539496
153	Mpped1	ENSMUSG00000041708	ENSMUSG00000041708.13	5892.62	-0.491056	0.139678	-3.51563	0.000438708	0.0539496
154	Cdsn	ENSMUSG00000039518	ENSMUSG00000039518.8	21.344	-2.22119	0.634713	-3.49953	0.000466085	0.0567964
155	Etv5	ENSMUSG00000013089	ENSMUSG00000013089.16	4726.03	-0.426714	0.122029	-3.49682	0.000470831	0.0567964
156	Sox1ot	ENSMUSG00000047935	ENSMUSG00000047935.18	2369.07	0.509632	0.145743	3.49678	0.000470914	0.0567964
157	St8sia4	ENSMUSG00000040710	ENSMUSG00000040710.11	1288.19	0.428855	0.122735	3.49415	0.000475569	0.0569926
158	Srp54b	ENSMUSG00000112449	ENSMUSG00000112449.2	3507.88	-0.527361	0.151548	-3.47982	0.000501751	0.0597496
159	Ncan	ENSMUSG00000002341	ENSMUSG00000002341.9	13851.8	-0.425124	0.122275	-3.47678	0.000507471	0.0600508
160	Prss23	ENSMUSG00000039405	ENSMUSG00000039405.8	404.704	-0.525331	0.151231	-3.47369	0.000513348	0.0603665
161	Kcnab2	ENSMUSG00000028931	ENSMUSG00000028931.13	20996.5	-0.330744	0.0954133	-3.46644	0.000527408	0.0616347
162	Gm37773	ENSMUSG00000104033	ENSMUSG00000104033.2	11.7706	2.12926	0.616186	3.45555	0.000549174	0.0637821
164	Anxa11	ENSMUSG00000021866	ENSMUSG00000021866.16	1032.99	-0.532231	0.154257	-3.45029	0.000559984	0.0642445
163	Gpr165	ENSMUSG00000031210	ENSMUSG00000031210.11	934.053	1.12909	0.327108	3.45172	0.000557019	0.0642445
165	Psd3	ENSMUSG00000030465	ENSMUSG00000030465.20	28158.3	-0.28803	0.083827	-3.43601	0.000590357	0.067025
166	Ppp6r1	ENSMUSG00000052296	ENSMUSG00000052296.8	7688.99	-0.286303	0.0833352	-3.43555	0.000591344	0.067025
167	Synpo	ENSMUSG00000043079	ENSMUSG00000043079.18	9992.05	-0.431215	0.125618	-3.43275	0.000597484	0.0673154
168	Srpx2	ENSMUSG00000031253	ENSMUSG00000031253.16	22.481	-1.69392	0.49415	-3.42795	0.000608151	0.0677674
169	Enpp2	ENSMUSG00000022425	ENSMUSG00000022425.17	13248.5	-0.308318	0.0899488	-3.42771	0.0006087	0.0677674
170	Mafb	ENSMUSG00000074622	ENSMUSG00000074622.5	889.681	-0.499791	0.146023	-3.42269	0.000620046	0.0686245
171	Rspo2	ENSMUSG00000051920	ENSMUSG00000051920.8	380.859	-1.37373	0.4017	-3.4198	0.000626681	0.0689532
172	Galr1	ENSMUSG00000024553	ENSMUSG00000024553.9	75.8878	1.0758	0.314932	3.41598	0.000635527	0.06952
175	6430550D23Rik	ENSMUSG00000074646	ENSMUSG00000074646.12	17.8996	-1.85136	0.54303	-3.40931	0.000651263	0.0700201
174	Chat	ENSMUSG00000021919	ENSMUSG00000021919.9	1221.31	0.790951	0.231971	3.4097	0.000650348	0.0700201
173	Prlr	ENSMUSG00000005268	ENSMUSG00000005268.21	363.865	2.40032	0.703875	3.41015	0.000649272	0.0700201
176	Rgs1	ENSMUSG00000026358	ENSMUSG00000026358.14	7.24594	-4.80781	1.41428	-3.39947	0.000675172	0.0718726
179	Lpcat4	ENSMUSG00000027134	ENSMUSG00000027134.5	4195.2	-0.432518	0.127378	-3.39554	0.000684924	0.0718726
178	Sptan1	ENSMUSG00000057738	ENSMUSG00000057738.15	50061.3	-0.286641	0.0843828	-3.39692	0.000681501	0.0718726
180	Insyn2b	ENSMUSG00000069911	ENSMUSG00000069911.12	466.688	0.96282	0.283643	3.39448	0.000687593	0.0718726
177	St8sia6	ENSMUSG00000003418	ENSMUSG00000003418.12	205.097	1.08028	0.318018	3.39692	0.000681494	0.0718726
181	Gm14168	ENSMUSG00000055494	ENSMUSG00000055494.6	56.2743	1.10194	0.325072	3.38983	0.000699348	0.0725974
182	Gm13112	ENSMUSG00000087437	ENSMUSG00000087437.8	38.1258	1.59975	0.472084	3.3887	0.000702244	0.0725974
185	Pdzrn3	ENSMUSG00000035357	ENSMUSG00000035357.18	595.279	-0.789076	0.233488	-3.37951	0.000726149	0.0735955
183	Ctu2	ENSMUSG00000049482	ENSMUSG00000049482.17	439.847	-0.659001	0.194858	-3.38196	0.000719716	0.0735955
186	Pnck	ENSMUSG00000002012	ENSMUSG00000002012.14	3705.14	0.576736	0.170683	3.37898	0.000727545	0.0735955
184	Arhgap36	ENSMUSG00000036198	ENSMUSG00000036198.13	703.584	2.36466	0.699624	3.3799	0.000725122	0.0735955
187	Mmp28	ENSMUSG00000020682	ENSMUSG00000020682.18	163.162	-0.611864	0.181204	-3.37666	0.000733724	0.0738236
188	Znfx1	ENSMUSG00000039501	ENSMUSG00000039501.15	4493.23	-0.346612	0.102875	-3.36924	0.00075377	0.0754371
190	Smim43	ENSMUSG00000085007	ENSMUSG00000085007.4	585.386	-2.89116	0.859117	-3.36527	0.000764693	0.0757248
189	Lhx8	ENSMUSG00000096225	ENSMUSG00000096225.8	714.107	1.15924	0.344355	3.36642	0.000761497	0.0757248
191	Git1	ENSMUSG00000011877	ENSMUSG00000011877.14	18791.3	-0.313503	0.0932162	-3.36318	0.0007705	0.0759003
192	Ovol2	ENSMUSG00000037279	ENSMUSG00000037279.14	50.1738	-2.43151	0.723905	-3.35887	0.000782613	0.076692
193	Ipcef1	ENSMUSG00000064065	ENSMUSG00000064065.16	2308.7	-0.909705	0.271184	-3.35457	0.00079489	0.0774915
194	Cacnb3	ENSMUSG00000003352	ENSMUSG00000003352.15	9329.7	-0.395087	0.117832	-3.35298	0.000799475	0.0775367
195	Mas1	ENSMUSG00000068037	ENSMUSG00000068037.12	359.96	-0.62192	0.185892	-3.3456	0.000821058	0.078872
196	Fah	ENSMUSG00000030630	ENSMUSG00000030630.17	722.292	-0.35799	0.10701	-3.3454	0.000821627	0.078872
197	Acacb	ENSMUSG00000042010	ENSMUSG00000042010.17	303.7	0.963063	0.288876	3.33383	0.000856575	0.0818095
198	Slc18a3	ENSMUSG00000100241	ENSMUSG00000100241.2	802.429	0.918766	0.275839	3.3308	0.000865961	0.0822882
199	St8sia5	ENSMUSG00000025425	ENSMUSG00000025425.19	1389.44	-0.627408	0.18875	-3.32402	0.000887301	0.0834894
200	Ankrd13b	ENSMUSG00000037907	ENSMUSG00000037907.17	3676.4	-0.268549	0.0807918	-3.32396	0.000887477	0.0834894
201	Lingo1	ENSMUSG00000049556	ENSMUSG00000049556.6	8082.68	-0.572392	0.172437	-3.31942	0.000902032	0.0844365
202	9130024F11Rik	ENSMUSG00000087022	ENSMUSG00000087022.5	245.009	-2.35114	0.709283	-3.31481	0.000917069	0.0854191
203	Ntrk1	ENSMUSG00000028072	ENSMUSG00000028072.7	725.914	0.9392	0.28455	3.30065	0.000964626	0.0894061
204	Glyctk	ENSMUSG00000020258	ENSMUSG00000020258.17	379.771	-0.770223	0.23356	-3.29775	0.000974619	0.0898424
205	Apod	ENSMUSG00000022548	ENSMUSG00000022548.15	6095.98	-0.283411	0.0859725	-3.29653	0.000978884	0.0898424
206	Scube1	ENSMUSG00000016763	ENSMUSG00000016763.16	899.527	-1.02704	0.312496	-3.28657	0.00101417	0.092629
207	Fgfbp3	ENSMUSG00000047632	ENSMUSG00000047632.12	243.713	-0.587518	0.179109	-3.28023	0.00103721	0.0942763
209	Stac2	ENSMUSG00000017400	ENSMUSG00000017400.11	2585.17	-0.794422	0.242473	-3.27632	0.00105168	0.0946761
208	Minar2	ENSMUSG00000050875	ENSMUSG00000050875.12	2462.92	0.768822	0.234617	3.27693	0.00104943	0.0946761
210	Mc4r	ENSMUSG00000047259	ENSMUSG00000047259.4	130.89	0.804669	0.246108	3.26957	0.0010771	0.0962629
211	Nrp2	ENSMUSG00000025969	ENSMUSG00000025969.16	2044.72	0.937174	0.286691	3.26893	0.00107954	0.0962629
212	Brsk1	ENSMUSG00000035390	ENSMUSG00000035390.17	21894.1	-0.286303	0.0876989	-3.26461	0.00109614	0.0972824
213	Camta2	ENSMUSG00000040712	ENSMUSG00000040712.17	10544.5	-0.458016	0.140422	-3.26171	0.00110742	0.0978218
214	Ext1	ENSMUSG00000061731	ENSMUSG00000061731.10	2024.11	-0.382874	0.117435	-3.26032	0.00111287	0.0978442
215	Stx1a	ENSMUSG00000007207	ENSMUSG00000007207.11	4919.94	-0.8047	0.247314	-3.25376	0.00113887	0.099664
216	Krt80	ENSMUSG00000037185	ENSMUSG00000037185.10	68.391	-1.76099	0.541624	-3.25132	0.00114871	0.0996979
217	Hap1	ENSMUSG00000006930	ENSMUSG00000006930.16	12067.9	0.868981	0.267294	3.25104	0.00114985	0.0996979
