# Supplementary material for: LRIG1 controls proliferation of adult neural stem cells by facilitating TGFβ and BMP signalling pathways
Source: Commun Biol. 2024 Jul 10;7:845. doi: 10.1038/s42003-024-06524-8 (PMC11237139; doi:10.1038/s42003-024-06524-8)
Supplement: Supplementary file 4 — Supplementary Data 2 [file 42003_2024_6524_MOESM4_ESM.xlsx]

## Sheet: Figure1
FIGURE 1. Lrig1 KO results in increased proliferation of NSCs in the V-SVZ.
Figure 1b		Total NSC Counts Sox2/GFAP+ cells 15-weeks
			KO						WT
		Dorsal	37	59	40	49	44.3333		42	27.3333	32	33.5	27.3333
		Ventral	77.25	117.25	77	70	64.3333		74.2	58	61.4	58	47.3333
Figure 1c		% Ki67 Proliferating cells at 15-weeks
			KO						WT
		Dorsal	74.3243	64.8305	51.6667	76.8707	57.1429		33.3333	42.6829	52.5	52.2388	46.3414
		Ventral	69.5792	61.4072	37.2294	73.8095	50.7772		38.2749	55.7471	48.2085	47.4138	45.0704
		Total NSC Counts Sox2/GFAP+ cells 24-weeks
Figure 1e
			KO				WT
		Dorsal	25	21.5	26		23.3333	19.5	24.5
		Ventral	18.0556	24	18.5		15.6667	12.5	21.5
Figure 1f		% Ki67 Proliferating cells at 24-weeks
			KO				WT
		Dorsal	52	58.1395	63.4615		34.2857	35.8974	38.7755
		Ventral	45.7143	29.1667	48.6486		17.0213	20	27.907

## Sheet: Figure2
FIGURE 2. Enhanced proliferation in the context of Lrig1 KO does not impact neuronal progeny
Figure 2b
Quantification of the number of DCX-positive cells in the dorsal and ventral portions of the lateral wall.
	KO							WT
	Dorsal	90.6667	111.5	30.75	83.3333	72.3333		51.6667	74.25	46	92.6667	65.4
	Ventral	59.6667	57.5	28	251.667	270		44.6667	37.75	44.5	61	96
Figure 2d
Quantification of the number of CalB-positive cells in the OB	CalB (GL)		CalB (MCL)		CalB(GCL)
	WT	KO	WT	KO	WT	KO
	167.666	229.333	37.66	54.333	1.66	1.333
	326	2000	63	45	0.66	1.666
	222	282.333	26	26.3333	0.333	0.33333
	357.666	173
Figure 2e	CalR (GL)		CalR(MCL)		CalR(GCL)
Quantification of the number of CalR positive cells in the OB	WT	KO	WT	KO	WT	KO
	218.667	345.333	86	69.3333	836.333	917.333
	251.333	276.6	83.66	56.333	946.333	602
	231	321.667	22.66	35	445	655.667
	406.333	257.333
Figure 2F: EdU	WT	KO
	24.2	10.6
	22	18.2
	13.8	6.25

## Sheet: Figure 3
FIGURE 3. pEGFR levels are unchanged in the V-SVZ in Lrig1 KO and WT mice
Figure 3b
Quantification of the number of pEGFR-positive cells in the dorsal and ventral portions of the lateral wall of the V-SVZ.		KO						WT
	Dorsal	127.8	185.4	329.75	186.667	108.2		222.75	218.75	105.5	131.667	63.5
	Ventral	112	104.2	215.25	142.667	75.4		169	133.75	75.75	111.333	101.5
Figure 3d Quantification of pEGFR western blot
	pEGFR			GAPDH			pEGFR/GAPDH
KO	1	17418.6		1	66789.1		0.2608
	2	17968.9		2	61977.5		0.289926
	3	36253.2		3	75112.3		0.482653
	4	22901.4		4	81761.6		0.280099
WT	5	24553.7		5	78383.3		0.313251
	6	25046.2		6	81305.2		0.308052
	7	20735.3		7	82251.9		0.252095
	8	15681.4		8	89968.4		0.174299

## Sheet: Figure5
FIGURE 5. Lrig1 KO results in decreased numbers of pSMAD-positive cells along the lateral wall of the V-SVZ
Figure 5c: 15-week pSMAD2 counts	KO	WT
Quantification of the number of pSMAD2-positive cells along the (LW) in 15-week old Lrig1 KO and WT mice	22	66
	18	46
	12	28
	17	41
Figure 5d: 24-week psmad159 counts
Quantification of the number of pSMAD1/5/9 positive cells along the LW in 24-week old Lrig1 KO and WT mice	KO	WT
	3	19.66
	6.33	18.3333
	5.66	36.3333

## Sheet: Figure 6
FIGURE 6. LRIG1 interacts directly with TGF𝜷RI, TGF𝜷RII, BMPRI and Tgfß1 in vitro.
Figure 6c: Biolayer interferometry using biotinylated TGF𝛽1 as the bait and the LRIG1 extracellular domain (ECD) in increasing concentrations as the analyte.													Figure 6e: Quantification of far-western assay using decreasing amounts of LRIG1 ECD bound to the nitrocellulose membrane and detected by incubating with biotinylated TGF𝛽1 and streptavidin HRP.
													LRIG1 ECD ug/ml	2.5	0.25	0.025
	500 nM Lrig1	100 nM Lrig1	750 nM Lrig1	1000 nM Lrig1									Biotinylated TGF𝛽1	118.397	78.0245	46.2105
150	0.004	-0.002	-0.012	0.02
150.2	0.004	-0.002	-0.013	0.018
150.4	0.003	-0.003	-0.014	0.016
150.6	0.003	-0.003	-0.015	0.014
150.8	0.003	-0.004	-0.015	0.012
151	0.003	-0.004	-0.016	0.011
151.2	0.003	-0.005	-0.017	0.009
151.4	0.003	-0.005	-0.017	0.008
151.6	0.003	-0.006	-0.018	0.007
151.8	0.003	-0.006	-0.018	0.006
152	0.003	-0.006	-0.018	0.006
152.2	0.004	-0.007	-0.018	0.007
152.4	0.004	-0.007	-0.018	0.007
152.6	0.003	-0.006	-0.018	0.007
152.8	0.003	-0.006	-0.018	0.007
153	0.003	-0.006	-0.018	0.008
153.2	0.003	-0.005	-0.018	0.008
153.4	0.003	-0.005	-0.018	0.008
153.6	0.003	-0.005	-0.018	0.008
153.8	0.003	-0.005	-0.018	0.008
154	0.003	-0.005	-0.018	0.008
154.2	0.003	-0.005	-0.018	0.008
154.4	0.003	-0.005	-0.017	0.008
154.6	0.003	-0.005	-0.017	0.008
154.8	0.003	-0.005	-0.017	0.008
155	0.003	-0.005	-0.017	0.008
155.2	0.003	-0.005	-0.016	0.008
155.4	0.003	-0.005	-0.016	0.008
155.6	0.004	-0.005	-0.016	0.008
155.8	0.004	-0.005	-0.015	0.008
156	0.004	-0.005	-0.015	0.008
156.2	0.004	-0.005	-0.014	0.008
156.4	0.004	-0.005	-0.014	0.008
156.6	0.004	-0.005	-0.014	0.008
156.8	0.004	-0.005	-0.014	0.008
157	0.004	-0.005	-0.014	0.008
157.2	0.004	-0.005	-0.014	0.007
157.4	0.004	-0.005	-0.014	0.007
157.6	0.004	-0.005	-0.014	0.007
157.8	0.004	-0.005	-0.014	0.007
158	0.004	-0.004	-0.014	0.007
158.2	0.004	-0.004	-0.014	0.007
158.4	0.004	-0.004	-0.014	0.007
158.6	0.004	-0.004	-0.014	0.007
158.8	0.003	-0.004	-0.014	0.007
159	0.004	-0.004	-0.014	0.007
159.2	0.004	-0.004	-0.014	0.007
159.4	0.004	-0.004	-0.013	0.007
159.6	0.004	-0.004	-0.013	0.007
159.8	0.004	-0.003	-0.012	0.007
160	0.004	-0.003	-0.011	0.007
160.2	0.004	-0.003	-0.011	0.008
160.4	0.004	-0.003	-0.011	0.008
160.6	0.004	-0.003	-0.011	0.008
160.8	0.004	-0.003	-0.011	0.007
161	0.003	-0.003	-0.011	0.007
161.2	0.003	-0.003	-0.011	0.007
161.4	0.003	-0.003	-0.011	0.007
161.6	0.003	-0.003	-0.012	0.007
161.8	0.003	-0.003	-0.012	0.006
162	0.003	-0.003	-0.012	0.006
162.2	0.002	-0.004	-0.013	0.006
162.4	0.002	-0.004	-0.013	0.005
162.6	0.002	-0.005	-0.013	0.004
162.8	0.002	-0.006	-0.014	0.004
163	0.001	-0.006	-0.014	0.003
163.2	0.001	-0.006	-0.014	0.003
163.4	0.001	-0.006	-0.014	0.003
163.6	0.001	-0.006	-0.013	0.003
163.8	0.001	-0.006	-0.013	0.003
164	0.001	-0.006	-0.013	0.003
164.2	0	-0.006	-0.013	0.003
164.4	0	-0.006	-0.012	0.003
164.6	0	-0.006	-0.012	0.002
164.8	0	-0.006	-0.012	0.002
165	0	-0.006	-0.012	0.002
165.2	0	-0.005	-0.011	0.003
165.4	0.001	-0.005	-0.011	0.003
165.6	0.001	-0.005	-0.01	0.003
165.8	0.002	-0.005	-0.01	0.003
166	0.002	-0.005	-0.01	0.003
166.2	0.002	-0.005	-0.009	0.003
166.4	0.003	-0.005	-0.009	0.003
166.6	0.003	-0.005	-0.009	0.004
166.8	0.003	-0.005	-0.008	0.004
167	0.003	-0.004	-0.008	0.004
167.2	0.004	-0.004	-0.008	0.004
167.4	0.004	-0.004	-0.008	0.004
167.6	0.004	-0.003	-0.008	0.004
167.8	0.003	-0.003	-0.008	0.004
168	0.003	-0.003	-0.008	0.004
168.2	0.003	-0.003	-0.008	0.004
168.4	0.002	-0.004	-0.008	0.004
168.6	0.002	-0.004	-0.008	0.004
168.8	0.002	-0.004	-0.008	0.004
169	0.002	-0.004	-0.008	0.004
169.2	0.001	-0.004	-0.008	0.004
169.4	0.001	-0.004	-0.008	0.004
169.6	0.001	-0.004	-0.008	0.004
169.8	0.001	-0.004	-0.008	0.004
170	0.001	-0.004	-0.008	0.004
170.2	0.001	-0.004	-0.008	0.004
170.4	0.001	-0.004	-0.009	0.004
170.6	0.001	-0.004	-0.009	0.004
170.8	0.001	-0.004	-0.009	0.004
171	0.001	-0.004	-0.009	0.004
171.2	0.001	-0.004	-0.009	0.004
171.4	0.001	-0.004	-0.009	0.004
171.6	0.001	-0.005	-0.009	0.003
171.8	0.001	-0.005	-0.009	0.003
172	0	-0.005	-0.009	0.003
172.2	0	-0.005	-0.009	0.003
172.4	0	-0.006	-0.009	0.003
172.6	0	-0.006	-0.009	0.002
172.8	0	-0.006	-0.009	0.002
173	0	-0.006	-0.008	0.002
173.2	0	-0.006	-0.008	0.002
173.4	0	-0.006	-0.008	0.002
173.6	0	-0.005	-0.008	0.002
173.8	0	-0.005	-0.008	0.002
174	0	-0.005	-0.008	0.002
174.2	0.001	-0.005	-0.007	0.003
174.4	0.001	-0.004	-0.007	0.003
174.6	0.001	-0.004	-0.006	0.003
174.8	0.002	-0.004	-0.006	0.004
175	0.002	-0.003	-0.005	0.004
175.2	0.002	-0.003	-0.005	0.004
175.4	0.002	-0.003	-0.005	0.004
175.6	0.002	-0.003	-0.004	0.004
175.8	0.002	-0.003	-0.004	0.004
176	0.002	-0.003	-0.004	0.004
176.2	0.002	-0.003	-0.004	0.004
176.4	0.002	-0.004	-0.003	0.003
176.6	0.001	-0.004	-0.003	0.003
176.8	0.001	-0.005	-0.003	0.003
177	0.001	-0.005	-0.003	0.003
177.2	0.001	-0.005	-0.003	0.003
177.4	0.001	-0.004	-0.003	0.002
177.6	0.002	-0.004	-0.003	0.002
177.8	0.002	-0.004	-0.003	0.003
178	0.002	-0.004	-0.003	0.003
178.2	0.002	-0.003	-0.003	0.003
178.4	0.002	-0.003	-0.003	0.003
178.6	0.003	-0.003	-0.003	0.003
178.8	0.003	-0.003	-0.004	0.003
179	0.003	-0.002	-0.004	0.003
179.2	0.003	-0.002	-0.004	0.003
179.4	0.003	-0.002	-0.004	0.003
179.6	0.003	-0.002	-0.004	0.003
179.8	0.003	-0.002	-0.004	0.003
180	0.003	-0.003	-0.004	0.004
180.2	0.003	-0.003	-0.004	0.004
180.4	0.003	-0.003	-0.004	0.004
180.6	0.003	-0.003	-0.004	0.004
180.8	0.003	-0.003	-0.003	0.004
181	0.003	-0.003	-0.003	0.003
181.2	0.002	-0.003	-0.003	0.003
181.4	0.002	-0.003	-0.003	0.003
181.6	0.002	-0.003	-0.003	0.003
181.8	0.002	-0.003	-0.003	0.002
182	0.001	-0.003	-0.003	0.002
182.2	0.001	-0.003	-0.003	0.002
182.4	0.001	-0.002	-0.002	0.002
182.6	0.001	-0.002	-0.002	0.002
182.8	0.002	-0.002	-0.002	0.001
183	0.002	-0.002	-0.002	0.001
183.2	0.002	-0.001	-0.002	0.002
183.4	0.002	-0.001	-0.002	0.002
183.6	0.002	-0.001	-0.002	0.002
183.8	0.002	-0.001	-0.002	0.003
184	0.002	-0.001	-0.003	0.003
184.2	0.002	-0.001	-0.003	0.003
184.4	0.002	-0.002	-0.003	0.003
184.6	0.002	-0.002	-0.003	0.003
184.8	0.002	-0.002	-0.002	0.003
185	0.001	-0.002	-0.002	0.003
185.2	0.001	-0.002	-0.002	0.003
185.4	0.001	-0.002	-0.002	0.002
185.6	0.001	-0.002	-0.002	0.002
185.8	0.001	-0.002	-0.002	0.002
186	0.002	-0.002	-0.001	0.002
186.2	0.002	-0.001	-0.001	0.002
186.4	0.002	-0.001	-0.001	0.001
186.6	0.002	-0.001	-0.001	0.001
186.8	0.002	-0.001	-0.001	0.001
187	0.001	-0.001	-0.001	0.001
187.2	0.001	-0.001	-0.002	0.001
187.4	0.001	-0.001	-0.002	0.001
187.6	0.001	-0.001	-0.002	0.001
187.8	0.001	-0.001	-0.002	0.001
188	0.001	-0.001	-0.002	0.001
188.2	0	-0.001	-0.001	0.001
188.4	0	-0.001	-0.001	0.001
188.6	0	-0.001	-0.001	0.001
188.8	0	-0.001	0	0.001
189	0	-0.001	0	0.001
189.2	0	-0.001	0	0.001
189.4	0	-0.001	0	0.001
189.6	0.001	-0.001	0	0.001
189.8	0.001	-0.001	0	0.001
190	0.001	-0.001	0	0.001
190.2	0.001	-0.001	0	0.001
190.4	0.001	-0.001	0	0.001
190.6	0.001	-0.001	0	0
190.8	0.001	-0.002	-0.001	0
191	0.001	-0.001	-0.001	0
191.2	0.002	-0.001	-0.001	0
191.4	0.002	-0.001	-0.001	0
191.6	0.002	-0.001	-0.001	0
191.8	0.002	-0.001	-0.001	0
192	0.002	-0.001	-0.001	-0.001
192.2	0.002	0	-0.001	-0.001
192.4	0.002	0	-0.001	0
192.6	0.001	0	0	0
192.8	0.001	0	0	0
193	0.001	0	0	0
193.2	0.001	0.001	0	0
193.4	0	0.001	0	0.001
193.6	0	0	0	0.001
193.8	0	0	0	0
194	-0.001	0	0	0
194.2	-0.001	0	0	0
194.4	-0.002	0	0	0
194.6	-0.002	-0.001	0	0
194.8	-0.003	-0.001	0	-0.001
195	0	0	0	0
195.2	0.001	-0.002	0.001	0.004
195.4	0.003	-0.004	0.002	0.009
195.6	0.006	-0.006	0.003	0.014
195.8	0.008	-0.008	0.004	0.02
196	0.011	-0.01	0.006	0.027
196.2	0.014	-0.013	0.008	0.033
196.4	0.016	-0.015	0.009	0.04
196.6	0.019	-0.018	0.011	0.046
196.8	0.021	-0.02	0.014	0.053
197	0.024	-0.021	0.016	0.059
197.2	0.026	-0.023	0.018	0.065
197.4	0.029	-0.024	0.022	0.07
197.6	0.031	-0.024	0.024	0.075
197.8	0.032	-0.025	0.027	0.079
198	0.035	-0.025	0.029	0.084
198.2	0.038	-0.025	0.033	0.088
198.4	0.04	-0.025	0.036	0.092
198.6	0.043	-0.025	0.04	0.097
198.8	0.047	-0.025	0.044	0.102
199	0.05	-0.025	0.048	0.107
199.2	0.053	-0.025	0.051	0.111
199.4	0.056	-0.025	0.055	0.116
199.6	0.059	-0.024	0.058	0.121
199.8	0.062	-0.024	0.062	0.125
200	0.065	-0.024	0.066	0.129
200.2	0.068	-0.024	0.069	0.133
200.4	0.07	-0.024	0.072	0.137
200.6	0.072	-0.024	0.076	0.14
200.8	0.074	-0.024	0.079	0.144
201	0.076	-0.024	0.081	0.148
201.2	0.077	-0.025	0.083	0.152
201.4	0.079	-0.025	0.086	0.155
201.6	0.08	-0.025	0.089	0.159
201.8	0.081	-0.026	0.092	0.163
202	0.083	-0.026	0.096	0.166
202.2	0.084	-0.027	0.099	0.169
202.4	0.086	-0.027	0.101	0.173
202.6	0.088	-0.027	0.104	0.176
202.8	0.089	-0.028	0.105	0.179
203	0.091	-0.029	0.107	0.182
203.2	0.093	-0.029	0.109	0.185
203.4	0.095	-0.029	0.112	0.19
203.6	0.097	-0.029	0.114	0.193
203.8	0.1	-0.029	0.117	0.198
204	0.102	-0.029	0.121	0.203
204.2	0.105	-0.028	0.124	0.207
204.4	0.107	-0.028	0.126	0.211
204.6	0.109	-0.028	0.13	0.215
204.8	0.112	-0.027	0.133	0.219
205	0.114	-0.027	0.137	0.223
205.2	0.115	-0.027	0.141	0.227
205.4	0.117	-0.027	0.145	0.231
205.6	0.119	-0.027	0.15	0.235
205.8	0.121	-0.027	0.153	0.238
206	0.123	-0.027	0.156	0.241
206.2	0.124	-0.027	0.158	0.244
206.4	0.126	-0.027	0.16	0.248
206.6	0.127	-0.028	0.162	0.25
206.8	0.128	-0.028	0.164	0.253
207	0.13	-0.028	0.166	0.257
207.2	0.132	-0.027	0.168	0.261
207.4	0.134	-0.027	0.17	0.265
207.6	0.137	-0.026	0.171	0.269
207.8	0.139	-0.025	0.173	0.273
208	0.141	-0.024	0.175	0.277
208.2	0.143	-0.024	0.177	0.279
208.4	0.145	-0.023	0.179	0.282
208.6	0.148	-0.023	0.182	0.285
208.8	0.149	-0.023	0.184	0.287
209	0.151	-0.024	0.186	0.29
209.2	0.153	-0.024	0.189	0.293
209.4	0.155	-0.025	0.19	0.296
209.6	0.157	-0.025	0.192	0.299
209.8	0.158	-0.026	0.193	0.301
210	0.159	-0.026	0.194	0.304
210.2	0.16	-0.027	0.196	0.307
210.4	0.162	-0.027	0.198	0.31
210.6	0.163	-0.027	0.2	0.314
210.8	0.165	-0.027	0.203	0.318
211	0.167	-0.026	0.206	0.323
211.2	0.169	-0.024	0.209	0.327
211.4	0.171	-0.023	0.212	0.33
211.6	0.173	-0.022	0.216	0.334
211.8	0.175	-0.021	0.219	0.336
212	0.177	-0.021	0.222	0.338
212.2	0.178	-0.02	0.226	0.341
212.4	0.18	-0.02	0.229	0.343
212.6	0.182	-0.02	0.231	0.345
212.8	0.183	-0.02	0.233	0.347
213	0.185	-0.02	0.236	0.349
213.2	0.187	-0.02	0.237	0.351
213.4	0.189	-0.02	0.24	0.353
213.6	0.191	-0.02	0.242	0.356
213.8	0.193	-0.019	0.244	0.358
214	0.195	-0.019	0.247	0.361
214.2	0.197	-0.018	0.249	0.364
214.4	0.199	-0.018	0.252	0.368
214.6	0.201	-0.018	0.254	0.371
214.8	0.202	-0.017	0.256	0.375
215	0.203	-0.018	0.258	0.378
215.2	0.204	-0.018	0.26	0.382
215.4	0.205	-0.018	0.262	0.385
215.6	0.205	-0.018	0.264	0.387
215.8	0.206	-0.018	0.266	0.39
216	0.207	-0.019	0.268	0.393
216.2	0.208	-0.019	0.269	0.395
216.4	0.208	-0.02	0.27	0.397
216.6	0.21	-0.02	0.272	0.4
216.8	0.211	-0.02	0.274	0.403
217	0.213	-0.02	0.276	0.406
217.2	0.216	-0.019	0.278	0.409
217.4	0.218	-0.019	0.281	0.412
217.6	0.221	-0.019	0.284	0.414
217.8	0.223	-0.018	0.286	0.417
218	0.225	-0.018	0.288	0.419
218.2	0.227	-0.018	0.29	0.421
218.4	0.228	-0.018	0.291	0.423
218.6	0.229	-0.019	0.292	0.426
218.8	0.23	-0.02	0.293	0.428
219	0.231	-0.02	0.294	0.431
219.2	0.232	-0.02	0.296	0.434
219.4	0.233	-0.02	0.298	0.436
219.6	0.234	-0.02	0.299	0.438
219.8	0.235	-0.02	0.302	0.441
220	0.237	-0.019	0.304	0.443
220.2	0.238	-0.019	0.306	0.446
220.4	0.24	-0.018	0.308	0.449
220.6	0.242	-0.017	0.312	0.453
220.8	0.244	-0.016	0.315	0.456
221	0.245	-0.016	0.318	0.459
221.2	0.247	-0.015	0.321	0.462
221.4	0.25	-0.014	0.325	0.466
221.6	0.252	-0.013	0.328	0.469
221.8	0.254	-0.012	0.33	0.473
222	0.256	-0.011	0.333	0.476
222.2	0.258	-0.01	0.336	0.479
222.4	0.259	-0.009	0.338	0.482
222.6	0.26	-0.009	0.341	0.484
222.8	0.262	-0.009	0.343	0.487
223	0.263	-0.009	0.346	0.488
223.2	0.264	-0.01	0.348	0.49
223.4	0.265	-0.011	0.35	0.491
223.6	0.266	-0.011	0.352	0.493
223.8	0.267	-0.012	0.355	0.494
224	0.268	-0.012	0.356	0.496
224.2	0.269	-0.012	0.359	0.499
224.4	0.27	-0.012	0.36	0.502
224.6	0.272	-0.012	0.362	0.504
224.8	0.273	-0.012	0.364	0.507
225	0.274	-0.011	0.365	0.511
225.2	0.276	-0.011	0.367	0.515
225.4	0.277	-0.01	0.369	0.518
225.6	0.278	-0.009	0.37	0.522
225.8	0.279	-0.008	0.372	0.525
226	0.281	-0.007	0.374	0.528
226.2	0.282	-0.006	0.376	0.53
226.4	0.283	-0.005	0.378	0.532
226.6	0.284	-0.004	0.381	0.534
226.8	0.286	-0.004	0.384	0.536
227	0.287	-0.004	0.387	0.538
227.2	0.289	-0.004	0.389	0.54
227.4	0.29	-0.004	0.391	0.542
227.6	0.292	-0.003	0.393	0.544
227.8	0.293	-0.003	0.394	0.545
228	0.295	-0.003	0.396	0.547
228.2	0.296	-0.002	0.397	0.549
228.4	0.298	-0.002	0.399	0.55
228.6	0.299	-0.002	0.401	0.552
228.8	0.3	-0.002	0.403	0.554
229	0.301	-0.002	0.405	0.556
229.2	0.302	-0.002	0.407	0.557
229.4	0.303	-0.002	0.408	0.559
229.6	0.304	-0.003	0.41	0.561
229.8	0.305	-0.003	0.411	0.562
230	0.306	-0.003	0.413	0.564
230.2	0.308	-0.003	0.415	0.567
230.4	0.309	-0.002	0.418	0.57
230.6	0.311	-0.002	0.421	0.574
230.8	0.313	-0.001	0.423	0.578
231	0.315	-0.001	0.426	0.582
231.2	0.317	0	0.428	0.585
231.4	0.319	0.001	0.429	0.588
231.6	0.32	0.001	0.43	0.591
231.8	0.321	0.002	0.432	0.594
232	0.323	0.002	0.434	0.596
232.2	0.323	0.002	0.437	0.598
232.4	0.324	0.002	0.439	0.6
232.6	0.325	0.003	0.442	0.602
232.8	0.326	0.003	0.445	0.604
233	0.327	0.003	0.447	0.605
233.2	0.327	0.004	0.449	0.606
233.4	0.328	0.004	0.451	0.607
233.6	0.329	0.004	0.454	0.608
233.8	0.33	0.004	0.456	0.61
234	0.331	0.004	0.458	0.612
234.2	0.332	0.005	0.461	0.614
234.4	0.334	0.006	0.463	0.616
234.6	0.335	0.006	0.465	0.619
234.8	0.337	0.006	0.467	0.621
235	0.338	0.007	0.469	0.624
235.2	0.339	0.006	0.469	0.625
235.4	0.341	0.006	0.47	0.627
235.6	0.342	0.006	0.471	0.629
235.8	0.343	0.006	0.472	0.631
236	0.343	0.006	0.473	0.633
236.2	0.345	0.006	0.474	0.635
236.4	0.346	0.007	0.475	0.637
236.6	0.347	0.007	0.477	0.639
236.8	0.348	0.008	0.479	0.64
237	0.349	0.008	0.481	0.642
237.2	0.35	0.008	0.484	0.644
237.4	0.352	0.009	0.486	0.646
237.6	0.353	0.009	0.489	0.649
237.8	0.354	0.01	0.491	0.652
238	0.355	0.01	0.492	0.654
238.2	0.356	0.01	0.494	0.657
238.4	0.357	0.01	0.495	0.66
238.6	0.359	0.011	0.498	0.662
238.8	0.36	0.011	0.5	0.664
239	0.361	0.011	0.501	0.666
239.2	0.363	0.011	0.503	0.668
239.4	0.364	0.012	0.505	0.67
239.6	0.365	0.013	0.507	0.672
239.8	0.367	0.013	0.509	0.673
240	0.368	0.014	0.511	0.675
240.2	0.37	0.015	0.512	0.676
240.4	0.371	0.016	0.514	0.677
240.6	0.372	0.016	0.516	0.679
240.8	0.373	0.016	0.518	0.68
241	0.374	0.016	0.519	0.682
241.2	0.374	0.016	0.52	0.683
241.4	0.374	0.015	0.521	0.685
241.6	0.375	0.014	0.522	0.688
241.8	0.375	0.014	0.522	0.69
242	0.376	0.013	0.523	0.692
242.2	0.376	0.013	0.524	0.695
242.4	0.378	0.014	0.525	0.698
242.6	0.379	0.014	0.527	0.701
242.8	0.381	0.015	0.528	0.703
243	0.382	0.015	0.53	0.706
243.2	0.384	0.016	0.532	0.708
243.4	0.385	0.016	0.534	0.709
243.6	0.386	0.017	0.535	0.712
243.8	0.387	0.017	0.538	0.714
244	0.388	0.018	0.539	0.715
244.2	0.389	0.018	0.541	0.717
244.4	0.39	0.018	0.543	0.719
244.6	0.391	0.018	0.545	0.72
244.8	0.392	0.018	0.547	0.722
245	0.392	0.018	0.549	0.723
245.2	0.393	0.018	0.551	0.725
245.4	0.395	0.018	0.553	0.728
245.6	0.396	0.019	0.554	0.729
245.8	0.398	0.019	0.556	0.731
246	0.399	0.02	0.557	0.733
246.2	0.401	0.021	0.559	0.734
246.4	0.402	0.021	0.56	0.736
246.6	0.403	0.021	0.562	0.738
246.8	0.404	0.021	0.563	0.74
247	0.405	0.02	0.564	0.741
247.2	0.405	0.02	0.566	0.743
247.4	0.406	0.019	0.568	0.745
247.6	0.407	0.019	0.57	0.747
247.8	0.408	0.019	0.572	0.749
248	0.408	0.019	0.573	0.751
248.2	0.409	0.018	0.574	0.753
248.4	0.409	0.018	0.576	0.755
248.6	0.41	0.018	0.577	0.757
248.8	0.411	0.019	0.579	0.76
249	0.413	0.019	0.581	0.762
249.2	0.415	0.02	0.583	0.765
249.4	0.416	0.021	0.585	0.768
249.6	0.417	0.022	0.586	0.77
249.8	0.419	0.023	0.588	0.773
250	0.42	0.024	0.59	0.775
250.2	0.42	0.024	0.592	0.776
250.4	0.421	0.025	0.594	0.778
250.6	0.422	0.025	0.596	0.78
250.8	0.423	0.025	0.597	0.781
251	0.424	0.026	0.598	0.782
251.2	0.425	0.026	0.6	0.783
251.4	0.426	0.026	0.602	0.785
251.6	0.427	0.027	0.603	0.786
251.8	0.428	0.027	0.603	0.788
252	0.43	0.027	0.604	0.789
252.2	0.431	0.027	0.605	0.791
252.4	0.432	0.028	0.607	0.793
252.6	0.434	0.028	0.609	0.794
252.8	0.435	0.028	0.611	0.796
253	0.436	0.028	0.613	0.798
253.2	0.437	0.028	0.616	0.799
253.4	0.438	0.029	0.618	0.801
253.6	0.439	0.028	0.62	0.802
253.8	0.44	0.029	0.622	0.804
254	0.441	0.029	0.624	0.805
254.2	0.442	0.029	0.626	0.807
254.4	0.443	0.029	0.628	0.808
254.6	0.444	0.03	0.63	0.81
254.8	0.445	0.031	0.632	0.812
255	0.447	0.032	0.634	0.815
255.2	0.448	0.033	0.636	0.818
255.4	0.45	0.034	0.638	0.82
255.6	0.452	0.035	0.64	0.822
255.8	0.453	0.036	0.641	0.825
256	0.455	0.037	0.643	0.826
256.2	0.456	0.038	0.645	0.828
256.4	0.457	0.038	0.647	0.83
256.6	0.458	0.038	0.648	0.831
256.8	0.458	0.038	0.65	0.833
257	0.459	0.038	0.651	0.835
257.2	0.459	0.038	0.652	0.836
257.4	0.46	0.038	0.653	0.838
257.6	0.461	0.037	0.654	0.839
257.8	0.462	0.037	0.654	0.84
258	0.463	0.037	0.655	0.842
258.2	0.464	0.037	0.656	0.843
258.4	0.465	0.037	0.656	0.845
258.6	0.467	0.037	0.657	0.847
258.8	0.468	0.038	0.658	0.849
259	0.469	0.039	0.659	0.851
259.2	0.47	0.04	0.66	0.852
259.4	0.472	0.04	0.662	0.853
259.6	0.472	0.041	0.663	0.855
259.8	0.473	0.041	0.665	0.856
260	0.474	0.041	0.666	0.858
260.2	0.475	0.041	0.667	0.86
260.4	0.476	0.041	0.668	0.862
260.6	0.476	0.041	0.67	0.863
260.8	0.477	0.041	0.671	0.865
261	0.477	0.04	0.673	0.866
261.2	0.478	0.04	0.675	0.867
261.4	0.478	0.04	0.676	0.868
261.6	0.48	0.04	0.678	0.869
261.8	0.481	0.04	0.68	0.871
262	0.482	0.041	0.682	0.872
262.2	0.483	0.041	0.683	0.873
262.4	0.483	0.041	0.684	0.874
262.6	0.484	0.041	0.685	0.875
262.8	0.485	0.041	0.686	0.877
263	0.486	0.042	0.687	0.878
263.2	0.487	0.043	0.687	0.879
263.4	0.488	0.043	0.689	0.881
263.6	0.489	0.044	0.69	0.883
263.8	0.49	0.045	0.691	0.884
264	0.491	0.045	0.692	0.886
264.2	0.493	0.045	0.693	0.888
264.4	0.493	0.045	0.694	0.889
264.6	0.494	0.045	0.695	0.89
264.8	0.494	0.045	0.695	0.892
265	0.495	0.045	0.696	0.894
265.2	0.495	0.045	0.697	0.895
265.4	0.495	0.045	0.699	0.898
265.6	0.496	0.046	0.7	0.9
265.8	0.496	0.046	0.701	0.903
266	0.497	0.045	0.702	0.904
266.2	0.497	0.045	0.703	0.907
266.4	0.498	0.045	0.704	0.909
266.6	0.499	0.046	0.705	0.911
266.8	0.5	0.046	0.707	0.913
267	0.502	0.047	0.709	0.916
267.2	0.503	0.048	0.712	0.918
267.4	0.505	0.049	0.714	0.92
267.6	0.506	0.049	0.716	0.922
267.8	0.507	0.05	0.718	0.924
268	0.509	0.049	0.719	0.925
268.2	0.509	0.049	0.72	0.926
268.4	0.51	0.049	0.721	0.927
268.6	0.511	0.049	0.722	0.929
268.8	0.511	0.049	0.723	0.93
269	0.512	0.049	0.724	0.931
269.2	0.512	0.049	0.725	0.932
269.4	0.513	0.049	0.726	0.934
269.6	0.515	0.05	0.727	0.936
269.8	0.516	0.05	0.728	0.937
270	0.518	0.051	0.73	0.939
270.2	0.519	0.052	0.731	0.94
270.4	0.52	0.052	0.733	0.941
270.6	0.522	0.053	0.735	0.942
270.8	0.523	0.054	0.737	0.943
271	0.524	0.055	0.738	0.944
271.2	0.525	0.055	0.739	0.945
271.4	0.526	0.055	0.74	0.945
271.6	0.527	0.055	0.741	0.947
271.8	0.528	0.055	0.742	0.948
272	0.528	0.055	0.743	0.949
272.2	0.529	0.055	0.743	0.951
272.4	0.53	0.055	0.744	0.953
272.6	0.53	0.054	0.744	0.954
272.8	0.53	0.053	0.744	0.955
273	0.53	0.053	0.745	0.957
273.2	0.531	0.053	0.747	0.959
273.4	0.531	0.053	0.749	0.96
273.6	0.532	0.053	0.751	0.962
273.8	0.534	0.053	0.754	0.964
274	0.535	0.054	0.756	0.965
274.2	0.536	0.054	0.758	0.966
274.4	0.537	0.055	0.761	0.966
274.6	0.537	0.055	0.763	0.967
274.8	0.538	0.056	0.765	0.968
275	0.539	0.056	0.766	0.968
275.2	0.541	0.057	0.768	0.97
275.4	0.542	0.058	0.77	0.972
275.6	0.544	0.059	0.771	0.974
275.8	0.545	0.059	0.773	0.976
276	0.546	0.06	0.774	0.979
276.2	0.547	0.059	0.775	0.981
276.4	0.547	0.059	0.776	0.982
276.6	0.547	0.059	0.777	0.983
276.8	0.547	0.059	0.778	0.985
277	0.548	0.059	0.78	0.986
277.2	0.549	0.059	0.782	0.987
277.4	0.55	0.06	0.783	0.989
277.6	0.551	0.06	0.784	0.99
277.8	0.551	0.059	0.785	0.991
278	0.552	0.059	0.786	0.992
278.2	0.553	0.059	0.787	0.993
278.4	0.554	0.059	0.787	0.994
278.6	0.554	0.06	0.788	0.995
278.8	0.555	0.06	0.789	0.996
279	0.556	0.06	0.79	0.997
279.2	0.558	0.06	0.791	0.999
279.4	0.558	0.061	0.792	1.001
279.6	0.559	0.061	0.793	1.002
279.8	0.559	0.061	0.794	1.003
280	0.56	0.061	0.796	1.004
280.2	0.56	0.061	0.798	1.004
280.4	0.561	0.062	0.8	1.005
280.6	0.562	0.063	0.802	1.006
280.8	0.564	0.064	0.804	1.008
281	0.565	0.065	0.806	1.009
281.2	0.567	0.066	0.807	1.011
281.4	0.568	0.066	0.808	1.013
281.6	0.568	0.067	0.808	1.015
281.8	0.569	0.067	0.809	1.016
282	0.569	0.067	0.81	1.018
282.2	0.57	0.067	0.811	1.02
282.4	0.571	0.068	0.812	1.022
282.6	0.571	0.068	0.813	1.024
282.8	0.572	0.068	0.814	1.026
283	0.573	0.068	0.814	1.028
283.2	0.573	0.068	0.815	1.029
283.4	0.574	0.067	0.815	1.03
283.6	0.575	0.067	0.815	1.031
283.8	0.575	0.067	0.816	1.031
284	0.576	0.067	0.817	1.032
284.2	0.577	0.067	0.818	1.033
284.4	0.578	0.067	0.819	1.034
284.6	0.579	0.067	0.821	1.035
284.8	0.58	0.067	0.822	1.036
285	0.581	0.067	0.823	1.038
285.2	0.582	0.067	0.824	1.039
285.4	0.583	0.067	0.825	1.041
285.6	0.584	0.067	0.825	1.043
285.8	0.585	0.068	0.826	1.045
286	0.586	0.068	0.827	1.047
286.2	0.587	0.069	0.829	1.049
286.4	0.587	0.069	0.83	1.05
286.6	0.587	0.07	0.83	1.051
286.8	0.588	0.07	0.831	1.052
287	0.588	0.07	0.831	1.053
287.2	0.588	0.07	0.831	1.053
287.4	0.589	0.07	0.831	1.054
287.6	0.589	0.07	0.831	1.054
287.8	0.589	0.069	0.832	1.055
288	0.59	0.07	0.833	1.055
288.2	0.591	0.07	0.835	1.056
288.4	0.591	0.07	0.838	1.057
288.6	0.592	0.07	0.84	1.057
288.8	0.592	0.071	0.842	1.058
289	0.593	0.071	0.844	1.059
289.2	0.594	0.071	0.846	1.06
289.4	0.594	0.072	0.848	1.062
289.6	0.595	0.073	0.85	1.064
289.8	0.596	0.073	0.852	1.066
290	0.597	0.073	0.855	1.068
290.2	0.597	0.073	0.856	1.07
290.4	0.598	0.074	0.858	1.072
290.6	0.598	0.074	0.858	1.073
290.8	0.599	0.074	0.859	1.074
291	0.6	0.074	0.859	1.075
291.2	0.601	0.074	0.859	1.076
291.4	0.602	0.075	0.86	1.077
291.6	0.603	0.075	0.861	1.077
291.8	0.604	0.075	0.863	1.078
292	0.604	0.075	0.864	1.078
292.2	0.605	0.076	0.866	1.078
292.4	0.606	0.076	0.867	1.078
292.6	0.607	0.076	0.868	1.078
292.8	0.608	0.076	0.869	1.078
293	0.609	0.077	0.869	1.079
293.2	0.61	0.077	0.87	1.08
293.4	0.612	0.077	0.872	1.082
293.6	0.613	0.078	0.873	1.084
293.8	0.614	0.078	0.874	1.087
294	0.615	0.079	0.875	1.09
294.2	0.616	0.079	0.876	1.092
294.4	0.616	0.079	0.877	1.093
294.6	0.616	0.079	0.877	1.095
294.8	0.616	0.079	0.878	1.096
295	0.616	0.079	0.878	1.097
295.2	0.616	0.079	0.878	1.098
295.4	0.616	0.078	0.879	1.1
295.6	0.616	0.078	0.88	1.101
295.8	0.617	0.078	0.881	1.103
296	0.617	0.079	0.882	1.104
296.2	0.619	0.079	0.883	1.106
296.4	0.62	0.08	0.885	1.108
296.6	0.621	0.08	0.885	1.11
296.8	0.623	0.08	0.886	1.111
297	0.624	0.08	0.888	1.114
297.2	0.626	0.081	0.889	1.116
297.4	0.627	0.082	0.891	1.118
297.6	0.629	0.083	0.892	1.12
297.8	0.63	0.083	0.895	1.121
298	0.632	0.084	0.897	1.121
298.2	0.632	0.084	0.898	1.121
298.4	0.632	0.084	0.899	1.12
298.6	0.633	0.084	0.899	1.119
298.8	0.633	0.084	0.9	1.119
299	0.633	0.084	0.9	1.118
299.2	0.633	0.084	0.901	1.119
299.4	0.634	0.084	0.902	1.12
299.6	0.635	0.085	0.904	1.122
299.8	0.636	0.085	0.905	1.124
300	0.637	0.086	0.907	1.126
300.2	0.638	0.087	0.908	1.128
300.4	0.639	0.087	0.91	1.129
300.6	0.639	0.088	0.912	1.132
300.8	0.64	0.088	0.914	1.134
301	0.641	0.089	0.916	1.136
301.2	0.642	0.09	0.917	1.139
301.4	0.643	0.091	0.919	1.141
301.6	0.645	0.091	0.921	1.143
301.8	0.646	0.091	0.922	1.144
302	0.647	0.091	0.922	1.145
302.2	0.647	0.091	0.922	1.145
302.4	0.647	0.091	0.922	1.145
302.6	0.648	0.09	0.921	1.145
302.8	0.648	0.09	0.922	1.146
303	0.649	0.09	0.922	1.146
303.2	0.649	0.091	0.923	1.147
303.4	0.65	0.091	0.924	1.148
303.6	0.65	0.091	0.925	1.149
303.8	0.651	0.091	0.925	1.15
304	0.651	0.09	0.926	1.151
304.2	0.651	0.09	0.927	1.151
304.4	0.651	0.09	0.928	1.153
304.6	0.651	0.091	0.929	1.154
304.8	0.652	0.091	0.929	1.156
305	0.652	0.091	0.93	1.157
305.2	0.653	0.092	0.931	1.159
305.4	0.654	0.092	0.932	1.161
305.6	0.655	0.093	0.932	1.163
305.8	0.656	0.093	0.932	1.165
306	0.656	0.094	0.932	1.167
306.2	0.657	0.094	0.933	1.168
306.4	0.658	0.094	0.933	1.168
306.6	0.659	0.094	0.935	1.17
306.8	0.66	0.095	0.937	1.171
307	0.661	0.095	0.939	1.173
307.2	0.662	0.096	0.941	1.175
307.4	0.663	0.096	0.943	1.176
307.6	0.664	0.096	0.945	1.177
307.8	0.665	0.096	0.946	1.177
308	0.665	0.096	0.946	1.177
308.2	0.666	0.095	0.947	1.177
308.4	0.666	0.095	0.948	1.177
308.6	0.666	0.095	0.948	1.176
308.8	0.667	0.095	0.949	1.177
309	0.668	0.095	0.95	1.177
309.2	0.669	0.096	0.951	1.179
309.4	0.67	0.097	0.952	1.18
309.6	0.671	0.098	0.954	1.181
309.8	0.672	0.099	0.955	1.183
310	0.673	0.1	0.956	1.184
310.2	0.674	0.101	0.957	1.186
310.4	0.676	0.102	0.96	1.188
310.6	0.677	0.102	0.961	1.19
310.8	0.677	0.102	0.963	1.192
311	0.678	0.103	0.964	1.194
311.2	0.678	0.103	0.966	1.195
311.4	0.679	0.103	0.967	1.196
311.6	0.679	0.103	0.967	1.196
311.8	0.679	0.103	0.967	1.196
312	0.68	0.103	0.968	1.197
312.2	0.68	0.103	0.968	1.197
312.4	0.68	0.103	0.968	1.198
312.6	0.681	0.103	0.968	1.199
312.8	0.682	0.104	0.97	1.201
313	0.683	0.104	0.97	1.202
313.2	0.683	0.104	0.971	1.204
313.4	0.683	0.104	0.972	1.205
313.6	0.683	0.104	0.972	1.205
313.8	0.683	0.103	0.972	1.205
314	0.683	0.103	0.972	1.205
314.2	0.683	0.102	0.972	1.205
314.4	0.682	0.1	0.972	1.204
314.6	0.681	0.099	0.971	1.203
314.8	0.68	0.097	0.97	1.202
315	0.68	0.097	0.97	1.202
315.2	0.679	0.097	0.968	1.199
315.4	0.678	0.096	0.965	1.197
315.6	0.677	0.095	0.963	1.194
315.8	0.676	0.094	0.96	1.19
316	0.675	0.092	0.957	1.187
316.2	0.674	0.091	0.954	1.183
316.4	0.673	0.091	0.951	1.18
316.6	0.672	0.09	0.949	1.177
316.8	0.67	0.089	0.946	1.174
317	0.669	0.089	0.944	1.171
317.2	0.668	0.089	0.942	1.169
317.4	0.668	0.088	0.941	1.167
317.6	0.667	0.088	0.939	1.166
317.8	0.666	0.088	0.938	1.164
318	0.666	0.087	0.937	1.163
318.2	0.665	0.087	0.937	1.162
318.4	0.665	0.087	0.936	1.161
318.6	0.664	0.087	0.935	1.16
318.8	0.664	0.087	0.934	1.159
319	0.664	0.086	0.933	1.157
319.2	0.664	0.086	0.933	1.156
319.4	0.664	0.086	0.932	1.156
319.6	0.663	0.086	0.932	1.155
319.8	0.663	0.086	0.931	1.154
320	0.664	0.086	0.931	1.154
320.2	0.663	0.086	0.93	1.153
320.4	0.663	0.086	0.93	1.152
320.6	0.663	0.086	0.929	1.152
320.8	0.662	0.086	0.929	1.151
321	0.662	0.086	0.928	1.15
321.2	0.661	0.085	0.927	1.149
321.4	0.66	0.085	0.926	1.148
321.6	0.66	0.085	0.925	1.147
321.8	0.659	0.084	0.924	1.146
322	0.658	0.084	0.923	1.145
322.2	0.658	0.084	0.923	1.144
322.4	0.657	0.083	0.922	1.143
322.6	0.656	0.083	0.921	1.142
322.8	0.656	0.083	0.921	1.141
323	0.655	0.082	0.92	1.141
323.2	0.655	0.082	0.92	1.14
323.4	0.655	0.082	0.92	1.14
323.6	0.655	0.082	0.92	1.139
323.8	0.655	0.082	0.92	1.139
324	0.655	0.083	0.92	1.138
324.2	0.655	0.083	0.92	1.138
324.4	0.655	0.083	0.919	1.138
324.6	0.655	0.083	0.919	1.137
324.8	0.655	0.083	0.919	1.137
325	0.655	0.083	0.918	1.137
325.2	0.654	0.083	0.918	1.136
325.4	0.654	0.083	0.917	1.136
325.6	0.653	0.083	0.916	1.136
325.8	0.653	0.083	0.916	1.135
326	0.652	0.083	0.915	1.135
326.2	0.652	0.083	0.914	1.134
326.4	0.651	0.083	0.914	1.134
326.6	0.651	0.083	0.913	1.133
326.8	0.65	0.083	0.913	1.132
327	0.649	0.082	0.912	1.131
327.2	0.649	0.082	0.911	1.13
327.4	0.648	0.081	0.911	1.129
327.6	0.648	0.081	0.911	1.128
327.8	0.648	0.081	0.91	1.127
328	0.647	0.081	0.91	1.126
328.2	0.648	0.081	0.909	1.126
328.4	0.648	0.081	0.909	1.125
328.6	0.648	0.081	0.909	1.125
328.8	0.647	0.081	0.908	1.125
329	0.647	0.081	0.908	1.125
329.2	0.647	0.081	0.908	1.124
329.4	0.647	0.081	0.907	1.124
329.6	0.646	0.081	0.907	1.123
329.8	0.646	0.081	0.906	1.123
330	0.646	0.081	0.906	1.123
330.2	0.646	0.081	0.906	1.122
330.4	0.646	0.082	0.906	1.122
330.6	0.646	0.082	0.906	1.122
330.8	0.646	0.082	0.906	1.121
331	0.646	0.082	0.906	1.121
331.2	0.646	0.082	0.906	1.121
331.4	0.646	0.082	0.905	1.121
331.6	0.646	0.082	0.905	1.121
331.8	0.646	0.082	0.905	1.121
332	0.646	0.082	0.905	1.12
332.2	0.645	0.082	0.904	1.12
332.4	0.645	0.082	0.904	1.12
332.6	0.645	0.082	0.903	1.12
332.8	0.645	0.082	0.903	1.119
333	0.644	0.082	0.902	1.119
333.2	0.644	0.081	0.902	1.118
333.4	0.643	0.081	0.901	1.118
333.6	0.643	0.081	0.9	1.117
333.8	0.642	0.081	0.9	1.116
334	0.642	0.081	0.9	1.116
334.2	0.641	0.08	0.899	1.115
334.4	0.641	0.08	0.899	1.115
334.6	0.641	0.08	0.899	1.114
334.8	0.641	0.079	0.898	1.114
335	0.641	0.079	0.898	1.114
335.2	0.641	0.079	0.897	1.113
335.4	0.64	0.079	0.897	1.113
335.6	0.64	0.078	0.897	1.113
335.8	0.64	0.078	0.897	1.112
336	0.64	0.078	0.896	1.112
336.2	0.64	0.078	0.896	1.111
336.4	0.64	0.078	0.896	1.111
336.6	0.64	0.078	0.896	1.111
336.8	0.64	0.078	0.896	1.111
337	0.64	0.078	0.896	1.11
337.2	0.64	0.078	0.896	1.11
337.4	0.64	0.078	0.895	1.11
337.6	0.64	0.079	0.895	1.11
337.8	0.64	0.079	0.895	1.109
338	0.64	0.079	0.895	1.109
338.2	0.639	0.079	0.895	1.109
338.4	0.639	0.079	0.895	1.108
338.6	0.638	0.079	0.895	1.108
338.8	0.638	0.079	0.894	1.107
339	0.637	0.079	0.894	1.107
339.2	0.637	0.079	0.894	1.107
339.4	0.637	0.079	0.894	1.106
339.6	0.636	0.079	0.894	1.106
339.8	0.636	0.079	0.894	1.106
340	0.636	0.079	0.894	1.105
340.2	0.636	0.079	0.894	1.105
340.4	0.636	0.08	0.894	1.105
340.6	0.636	0.08	0.894	1.105
340.8	0.636	0.08	0.893	1.105
341	0.636	0.08	0.893	1.105
341.2	0.636	0.08	0.893	1.105
341.4	0.636	0.08	0.893	1.104
341.6	0.636	0.08	0.892	1.104
341.8	0.636	0.08	0.892	1.103
342	0.636	0.08	0.892	1.103
342.2	0.636	0.08	0.891	1.102
342.4	0.636	0.079	0.89	1.102
342.6	0.635	0.079	0.89	1.101
342.8	0.635	0.078	0.889	1.101
343	0.635	0.078	0.889	1.1
343.2	0.635	0.078	0.888	1.1
343.4	0.634	0.078	0.888	1.1
343.6	0.634	0.078	0.888	1.1
343.8	0.634	0.078	0.888	1.1
344	0.633	0.079	0.888	1.1
344.2	0.633	0.079	0.888	1.1
344.4	0.633	0.079	0.888	1.1
344.6	0.632	0.079	0.888	1.1
344.8	0.632	0.079	0.888	1.1
345	0.632	0.079	0.887	1.099
345.2	0.632	0.079	0.887	1.099
345.4	0.631	0.079	0.887	1.098
345.6	0.631	0.079	0.887	1.098
345.8	0.631	0.079	0.887	1.097
346	0.631	0.079	0.886	1.097
346.2	0.63	0.078	0.886	1.096
346.4	0.63	0.078	0.886	1.096
346.6	0.63	0.078	0.885	1.096
346.8	0.629	0.078	0.885	1.095
347	0.629	0.078	0.885	1.095
347.2	0.629	0.078	0.884	1.094
347.4	0.628	0.078	0.884	1.094
347.6	0.628	0.078	0.883	1.093
347.8	0.628	0.078	0.883	1.093
348	0.628	0.078	0.883	1.093
348.2	0.628	0.078	0.882	1.092
348.4	0.628	0.078	0.882	1.092
348.6	0.628	0.078	0.882	1.092
348.8	0.628	0.078	0.882	1.092
349	0.628	0.078	0.882	1.092
349.2	0.628	0.078	0.883	1.092
349.4	0.628	0.078	0.883	1.092
349.6	0.628	0.078	0.883	1.092
349.8	0.628	0.078	0.883	1.092
350	0.628	0.078	0.883	1.092
350.2	0.628	0.078	0.884	1.092
350.4	0.628	0.078	0.884	1.092
350.6	0.628	0.078	0.884	1.091
350.8	0.628	0.078	0.884	1.091
351	0.627	0.078	0.883	1.091
351.2	0.627	0.077	0.883	1.09
351.4	0.627	0.077	0.883	1.09
351.6	0.626	0.077	0.882	1.089
351.8	0.626	0.078	0.882	1.089
352	0.626	0.078	0.881	1.089
352.2	0.626	0.078	0.881	1.088
352.4	0.625	0.078	0.881	1.088
352.6	0.625	0.078	0.88	1.088
352.8	0.624	0.078	0.88	1.088
353	0.624	0.078	0.88	1.088
353.2	0.624	0.078	0.879	1.088
353.4	0.624	0.078	0.879	1.088
353.6	0.624	0.078	0.879	1.087
353.8	0.624	0.077	0.878	1.087
354	0.624	0.077	0.878	1.087
354.2	0.624	0.077	0.878	1.087
354.4	0.624	0.077	0.877	1.086
354.6	0.624	0.076	0.877	1.086
354.8	0.624	0.076	0.876	1.085
355	0.624	0.076	0.876	1.085
355.2	0.624	0.076	0.876	1.084
355.4	0.623	0.077	0.875	1.084
355.6	0.623	0.077	0.875	1.083
355.8	0.623	0.077	0.875	1.083
356	0.623	0.077	0.875	1.083
356.2	0.623	0.077	0.875	1.083
356.4	0.622	0.077	0.875	1.083
356.6	0.622	0.077	0.875	1.083
356.8	0.622	0.077	0.876	1.082
357	0.622	0.078	0.876	1.082
357.2	0.621	0.078	0.876	1.082
357.4	0.622	0.078	0.876	1.082
357.6	0.622	0.078	0.876	1.082
357.8	0.622	0.078	0.876	1.082
358	0.622	0.078	0.876	1.082
358.2	0.622	0.078	0.876	1.082
358.4	0.622	0.078	0.876	1.082
358.6	0.622	0.078	0.876	1.081
358.8	0.621	0.078	0.876	1.081
359	0.621	0.078	0.876	1.081
359.2	0.621	0.078	0.876	1.081
359.4	0.621	0.078	0.876	1.081
359.6	0.621	0.078	0.875	1.081
359.8	0.621	0.078	0.875	1.081
360	0.621	0.078	0.875	1.08
360.2	0.621	0.078	0.875	1.08
360.4	0.62	0.078	0.874	1.08
360.6	0.62	0.079	0.874	1.08
360.8	0.62	0.079	0.874	1.079
361	0.62	0.079	0.874	1.079
361.2	0.62	0.079	0.874	1.079
361.4	0.62	0.079	0.874	1.079
361.6	0.621	0.079	0.874	1.079
361.8	0.621	0.079	0.874	1.079
362	0.621	0.079	0.874	1.079
362.2	0.621	0.079	0.874	1.079
362.4	0.62	0.079	0.874	1.079
362.6	0.62	0.079	0.875	1.079
362.8	0.62	0.079	0.875	1.078
363	0.62	0.079	0.874	1.078
363.2	0.62	0.079	0.874	1.078
363.4	0.619	0.079	0.874	1.078
363.6	0.619	0.078	0.874	1.077
363.8	0.619	0.078	0.874	1.077
364	0.618	0.078	0.874	1.077
364.2	0.618	0.078	0.873	1.076
364.4	0.618	0.078	0.873	1.076
364.6	0.618	0.078	0.873	1.076
364.8	0.618	0.078	0.873	1.076
365	0.618	0.079	0.872	1.076
365.2	0.618	0.079	0.872	1.076
365.4	0.618	0.079	0.872	1.076
365.6	0.619	0.08	0.872	1.076
365.8	0.619	0.08	0.872	1.076
366	0.619	0.08	0.872	1.076
366.2	0.619	0.08	0.871	1.075
366.4	0.619	0.08	0.871	1.075
366.6	0.618	0.08	0.871	1.074
366.8	0.618	0.079	0.87	1.074
367	0.618	0.079	0.87	1.073
367.2	0.618	0.079	0.87	1.073
367.4	0.618	0.079	0.87	1.073
367.6	0.617	0.079	0.87	1.072
367.8	0.617	0.078	0.869	1.072
368	0.617	0.078	0.869	1.071
368.2	0.617	0.078	0.869	1.071
368.4	0.617	0.078	0.869	1.071
368.6	0.617	0.078	0.868	1.071
368.8	0.616	0.078	0.868	1.071
369	0.617	0.078	0.868	1.071
369.2	0.617	0.078	0.868	1.071
369.4	0.617	0.078	0.868	1.071
369.6	0.616	0.078	0.868	1.071
369.8	0.616	0.078	0.868	1.071
370	0.616	0.078	0.868	1.07
370.2	0.615	0.077	0.867	1.07
370.4	0.615	0.077	0.867	1.069
370.6	0.614	0.077	0.867	1.069
370.8	0.614	0.077	0.868	1.069
371	0.614	0.077	0.868	1.069
371.2	0.614	0.077	0.868	1.069
371.4	0.614	0.077	0.868	1.069
371.6	0.614	0.078	0.868	1.068
371.8	0.614	0.078	0.868	1.068
372	0.614	0.078	0.868	1.068
372.2	0.614	0.078	0.868	1.068
372.4	0.615	0.078	0.868	1.068
372.6	0.615	0.079	0.868	1.068
372.8	0.615	0.079	0.868	1.068
373	0.615	0.079	0.868	1.068
373.2	0.615	0.079	0.868	1.068
373.4	0.615	0.079	0.868	1.068
373.6	0.616	0.079	0.868	1.068
373.8	0.615	0.079	0.868	1.067
374	0.615	0.079	0.868	1.067
374.2	0.615	0.078	0.868	1.067
374.4	0.615	0.078	0.868	1.066
374.6	0.614	0.078	0.868	1.066
374.8	0.614	0.078	0.867	1.066
375	0.614	0.078	0.867	1.065
375.2	0.614	0.078	0.867	1.065
375.4	0.613	0.078	0.866	1.065
375.6	0.613	0.078	0.866	1.065
375.8	0.613	0.078	0.865	1.065
376	0.613	0.078	0.865	1.064
376.2	0.612	0.078	0.864	1.064
376.4	0.612	0.077	0.864	1.064
376.6	0.612	0.077	0.864	1.063
376.8	0.612	0.077	0.863	1.063
377	0.612	0.076	0.863	1.063
377.2	0.612	0.076	0.863	1.063
377.4	0.612	0.076	0.863	1.063
377.6	0.612	0.076	0.863	1.063
377.8	0.612	0.077	0.864	1.063
378	0.612	0.077	0.864	1.063
378.2	0.612	0.077	0.864	1.062
378.4	0.612	0.077	0.864	1.062
378.6	0.612	0.077	0.864	1.062
378.8	0.611	0.077	0.863	1.062
379	0.611	0.077	0.863	1.061
379.2	0.611	0.077	0.863	1.061
379.4	0.611	0.077	0.863	1.061
379.6	0.611	0.077	0.863	1.061
379.8	0.61	0.077	0.863	1.061
380	0.61	0.077	0.863	1.061
380.2	0.61	0.077	0.863	1.061
380.4	0.61	0.077	0.863	1.06
380.6	0.609	0.077	0.862	1.06
380.8	0.609	0.077	0.862	1.06
381	0.609	0.077	0.862	1.06
381.2	0.609	0.077	0.862	1.06
381.4	0.609	0.077	0.861	1.06
381.6	0.609	0.077	0.861	1.06
381.8	0.609	0.077	0.861	1.06
382	0.609	0.077	0.861	1.059
382.2	0.609	0.077	0.86	1.059
382.4	0.609	0.077	0.86	1.059
382.6	0.609	0.077	0.86	1.058
382.8	0.609	0.077	0.86	1.058
383	0.609	0.077	0.86	1.058
383.2	0.609	0.077	0.861	1.058
383.4	0.609	0.077	0.861	1.058
383.6	0.609	0.077	0.861	1.058
383.8	0.608	0.077	0.861	1.058
384	0.608	0.076	0.861	1.057
384.2	0.608	0.076	0.861	1.057
384.4	0.608	0.076	0.86	1.057
384.6	0.607	0.076	0.86	1.057
384.8	0.607	0.076	0.86	1.057
385	0.607	0.076	0.859	1.056
385.2	0.606	0.076	0.859	1.056
385.4	0.606	0.076	0.859	1.056
385.6	0.606	0.076	0.859	1.056
385.8	0.605	0.076	0.859	1.056
386	0.605	0.076	0.858	1.056
386.2	0.605	0.076	0.858	1.056
386.4	0.605	0.076	0.858	1.055
386.6	0.605	0.077	0.858	1.055
386.8	0.605	0.077	0.858	1.055
387	0.605	0.077	0.858	1.055
387.2	0.606	0.077	0.859	1.055
387.4	0.606	0.078	0.859	1.056
387.6	0.607	0.078	0.859	1.056
387.8	0.607	0.079	0.859	1.056
388	0.608	0.079	0.859	1.056
388.2	0.608	0.08	0.859	1.056
388.4	0.609	0.08	0.859	1.056
388.6	0.609	0.08	0.859	1.056
388.8	0.609	0.08	0.859	1.056
389	0.609	0.08	0.859	1.056
389.2	0.609	0.08	0.859	1.056
389.4	0.609	0.08	0.859	1.056
389.6	0.609	0.08	0.859	1.055
389.8	0.608	0.08	0.859	1.055
390	0.608	0.08	0.859	1.054
390.2	0.607	0.08	0.858	1.054
390.4	0.607	0.08	0.858	1.053
390.6	0.606	0.079	0.858	1.053
390.8	0.606	0.079	0.858	1.052
391	0.605	0.078	0.857	1.052
391.2	0.605	0.078	0.857	1.052
391.4	0.605	0.078	0.857	1.052
391.6	0.605	0.078	0.857	1.052
391.8	0.605	0.077	0.856	1.051
392	0.605	0.077	0.856	1.051
392.2	0.605	0.076	0.856	1.05
392.4	0.605	0.076	0.856	1.05
392.6	0.605	0.076	0.856	1.05
392.8	0.605	0.076	0.856	1.05
393	0.605	0.076	0.856	1.05
393.2	0.605	0.076	0.857	1.05
393.4	0.605	0.076	0.857	1.05
393.6	0.605	0.076	0.857	1.05
393.8	0.605	0.077	0.857	1.05
394	0.605	0.077	0.856	1.05
394.2	0.605	0.078	0.856	1.05
394.4	0.605	0.078	0.856	1.05
394.6	0.604	0.078	0.856	1.05
394.8	0.604	0.079	0.855	1.05
395	0.604	0.079	0.855	1.05
395.2	0.604	0.079	0.854	1.049
395.4	0.604	0.079	0.854	1.049
395.6	0.603	0.079	0.854	1.049
395.8	0.603	0.079	0.853	1.048
396	0.603	0.078	0.853	1.048
396.2	0.603	0.078	0.853	1.048
396.4	0.602	0.078	0.854	1.048
396.6	0.602	0.078	0.854	1.048
396.8	0.602	0.078	0.854	1.048
397	0.602	0.078	0.854	1.048
397.2	0.602	0.077	0.854	1.048
397.4	0.602	0.077	0.854	1.048
397.6	0.602	0.077	0.854	1.048
397.8	0.602	0.078	0.854	1.048
398	0.602	0.077	0.854	1.048
398.2	0.602	0.077	0.854	1.048
398.4	0.601	0.077	0.854	1.047
398.6	0.601	0.077	0.853	1.047
398.8	0.601	0.077	0.853	1.046
399	0.601	0.077	0.852	1.046
399.2	0.601	0.077	0.852	1.045
399.4	0.601	0.077	0.852	1.044
399.6	0.601	0.077	0.852	1.044
399.8	0.601	0.077	0.852	1.044
400	0.601	0.077	0.852	1.043
400.2	0.601	0.077	0.852	1.043
400.4	0.601	0.077	0.852	1.043
400.6	0.6	0.077	0.852	1.043
400.8	0.6	0.077	0.852	1.043
401	0.6	0.077	0.852	1.043
401.2	0.6	0.077	0.852	1.043
401.4	0.6	0.077	0.853	1.044
401.6	0.6	0.077	0.853	1.044
401.8	0.6	0.077	0.853	1.044
402	0.599	0.077	0.853	1.044
402.2	0.599	0.077	0.853	1.044
402.4	0.599	0.077	0.853	1.044
402.6	0.599	0.077	0.852	1.043
402.8	0.598	0.077	0.852	1.043
403	0.598	0.077	0.852	1.043
403.2	0.598	0.077	0.852	1.042
403.4	0.598	0.077	0.852	1.042
403.6	0.598	0.077	0.852	1.042
403.8	0.599	0.077	0.852	1.042
404	0.599	0.077	0.851	1.042
404.2	0.599	0.077	0.851	1.042
404.4	0.599	0.077	0.851	1.042
404.6	0.599	0.077	0.851	1.042
404.8	0.599	0.077	0.85	1.042
405	0.599	0.077	0.85	1.042
405.2	0.599	0.077	0.85	1.041
405.4	0.599	0.077	0.85	1.041
405.6	0.599	0.077	0.85	1.041
405.8	0.599	0.078	0.85	1.041
406	0.599	0.078	0.851	1.04
406.2	0.599	0.078	0.851	1.04
406.4	0.598	0.078	0.85	1.04
406.6	0.598	0.078	0.85	1.039
406.8	0.598	0.078	0.85	1.039
407	0.598	0.078	0.85	1.039
407.2	0.598	0.078	0.85	1.039
407.4	0.598	0.079	0.851	1.039
407.6	0.598	0.079	0.85	1.039
407.8	0.598	0.079	0.85	1.039
408	0.598	0.079	0.85	1.038
408.2	0.598	0.078	0.849	1.038
408.4	0.598	0.078	0.849	1.039
408.6	0.598	0.078	0.849	1.039
408.8	0.598	0.078	0.849	1.039
409	0.598	0.078	0.849	1.039
409.2	0.598	0.078	0.849	1.04
409.4	0.598	0.078	0.85	1.04
409.6	0.598	0.078	0.85	1.04
409.8	0.597	0.078	0.85	1.04
410	0.597	0.078	0.85	1.04
410.2	0.597	0.078	0.85	1.04
410.4	0.597	0.078	0.849	1.04
410.6	0.597	0.078	0.849	1.039
410.8	0.597	0.078	0.849	1.039
411	0.596	0.079	0.849	1.039
411.2	0.596	0.079	0.849	1.038
411.4	0.596	0.079	0.849	1.038
411.6	0.596	0.079	0.849	1.038
411.8	0.596	0.079	0.849	1.038
412	0.596	0.079	0.849	1.037
412.2	0.596	0.079	0.849	1.037
412.4	0.596	0.079	0.849	1.037
412.6	0.596	0.079	0.849	1.037
412.8	0.596	0.079	0.849	1.037
413	0.596	0.079	0.849	1.037
413.2	0.595	0.078	0.849	1.036
413.4	0.595	0.078	0.849	1.036
413.6	0.595	0.078	0.848	1.036
413.8	0.595	0.078	0.848	1.036
414	0.595	0.077	0.848	1.035
414.2	0.595	0.077	0.847	1.035
414.4	0.595	0.077	0.847	1.035
414.6	0.595	0.076	0.847	1.034
414.8	0.595	0.076	0.847	1.034
415	0.595	0.076	0.846	1.034
415.2	0.594	0.076	0.847	1.034
415.4	0.594	0.076	0.846	1.034
415.6	0.594	0.076	0.846	1.034
415.8	0.594	0.076	0.846	1.034
416	0.593	0.076	0.846	1.034
416.2	0.593	0.077	0.846	1.034
416.4	0.593	0.077	0.846	1.033
416.6	0.593	0.077	0.846	1.033
416.8	0.593	0.077	0.845	1.034
417	0.592	0.078	0.845	1.034
417.2	0.592	0.078	0.845	1.033
417.4	0.592	0.078	0.845	1.033
417.6	0.593	0.078	0.844	1.033
417.8	0.593	0.078	0.844	1.032
418	0.593	0.078	0.844	1.032
418.2	0.593	0.078	0.844	1.032
418.4	0.593	0.077	0.844	1.031
418.6	0.593	0.077	0.845	1.031
418.8	0.593	0.077	0.845	1.031
419	0.594	0.078	0.846	1.031
419.2	0.594	0.078	0.846	1.031
419.4	0.594	0.078	0.846	1.031
419.6	0.594	0.078	0.847	1.031
419.8	0.593	0.078	0.847	1.031
420	0.593	0.078	0.847	1.031
420.2	0.593	0.078	0.847	1.031
420.4	0.593	0.078	0.847	1.031
420.6	0.593	0.078	0.846	1.031
420.8	0.592	0.078	0.846	1.031
421	0.592	0.078	0.845	1.031
421.2	0.592	0.078	0.845	1.031
421.4	0.592	0.078	0.844	1.03
421.6	0.592	0.077	0.844	1.03
421.8	0.592	0.077	0.844	1.03
422	0.592	0.077	0.844	1.03
422.2	0.592	0.077	0.844	1.03
422.4	0.592	0.077	0.844	1.03
422.6	0.592	0.077	0.844	1.03
422.8	0.592	0.077	0.844	1.03
423	0.592	0.077	0.845	1.03
423.2	0.593	0.078	0.845	1.03
423.4	0.593	0.078	0.845	1.03
423.6	0.593	0.078	0.845	1.03
423.8	0.593	0.078	0.845	1.029
424	0.593	0.078	0.845	1.029
424.2	0.593	0.078	0.845	1.029
424.4	0.593	0.078	0.845	1.029
424.6	0.593	0.078	0.845	1.029
424.8	0.592	0.078	0.845	1.029
425	0.592	0.078	0.844	1.029
425.2	0.592	0.078	0.844	1.028
425.4	0.592	0.078	0.844	1.028
425.6	0.592	0.078	0.844	1.028
425.8	0.592	0.078	0.844	1.028
426	0.592	0.078	0.844	1.028
426.2	0.591	0.078	0.844	1.028
426.4	0.591	0.078	0.843	1.027
426.6	0.591	0.078	0.843	1.027
426.8	0.591	0.078	0.843	1.027
427	0.591	0.077	0.843	1.027
427.2	0.591	0.078	0.843	1.027
427.4	0.591	0.078	0.843	1.027
427.6	0.591	0.078	0.843	1.027
427.8	0.591	0.078	0.843	1.028
428	0.591	0.078	0.843	1.028
428.2	0.59	0.078	0.843	1.028
428.4	0.59	0.078	0.843	1.028
428.6	0.59	0.078	0.843	1.028
428.8	0.59	0.078	0.843	1.028
429	0.589	0.078	0.843	1.028
429.2	0.589	0.078	0.843	1.028
429.4	0.59	0.078	0.843	1.028
429.6	0.589	0.078	0.843	1.027
429.8	0.589	0.078	0.843	1.027
430	0.589	0.078	0.842	1.026
430.2	0.589	0.078	0.842	1.026
430.4	0.589	0.078	0.842	1.025
430.6	0.589	0.078	0.842	1.025
430.8	0.589	0.078	0.842	1.024
431	0.589	0.078	0.842	1.024
431.2	0.589	0.078	0.842	1.024
431.4	0.589	0.078	0.842	1.024
431.6	0.589	0.078	0.842	1.024
431.8	0.589	0.079	0.842	1.024
432	0.589	0.079	0.842	1.024
432.2	0.589	0.079	0.842	1.024
432.4	0.589	0.079	0.842	1.024
432.6	0.589	0.079	0.842	1.024
432.8	0.589	0.078	0.842	1.024
433	0.589	0.078	0.841	1.024
433.2	0.589	0.079	0.842	1.024
433.4	0.589	0.079	0.842	1.024
433.6	0.589	0.079	0.842	1.024
433.8	0.589	0.079	0.842	1.023
434	0.589	0.078	0.842	1.023
434.2	0.589	0.078	0.842	1.023
434.4	0.589	0.078	0.842	1.023
434.6	0.59	0.078	0.842	1.023
434.8	0.589	0.078	0.842	1.023

## Sheet: Figure 7
FIGURE 7. LRIG1 facilitates BMP and TGF𝜷 signaling at the cell surface by controlling Smad activation in a ligand-dependent manner.
Figure 7b
Quantification of pSMAD1/5/9 levels relative to SMAD1 and normalized to the Ctrl -BMP4 condition	Control -BMP4	Lrig1 KO -BMP4	Control +BMP4	Lrig1 KO +BMP4
	0.743941	1.10004	3.26617	1.56662
	1.29085	0.852498	3.22261	1.1255
	0.965213	0.569819	4.11658	1.46351
		2.27161		1.19053
Figure 7d
Quantification of pSMAD2 levels relative to SMAD2/3 and normalized to the Ctrl -Tgfß1 condition (no TGFßR transfection).	Control -Tgfβ1	Lrig1 KO -Tgfβ1	Control +Tgfβ1	Lrig1 KO +Tgfβ1
	1.02026	1.17079	1.55843	1.39771
	0.917259	1.16718	1.30417	1.64277
	1.06248	1.00972	0.957514	1.28008
		1.35685		1.08046
Figure 7f	Control -Tgfβ1	Lrig1 KO -Tgfβ1	Control +Tgfβ1	Lrig1 KO +Tgfβ1
Quantification of pSMAD2 levels relative to SMAD2/3 and normalized to the Ctrl -Tgfß1 condition (with TGFßR transfection).	0.690118	0.0872296	3.30065	0.495236
	0.821522	0.942447	4.81269	2.08541
	1.48836	1.61278	2.51055	1.81395
		0.859865		0.483026
